# Supplementary material for: Plasma exosomes lncRNA-miRNA-mRNA network construction and its diagnostic efficacy identification in first-episode schizophrenia
Source: BMC Psychiatry. 2023 Aug 21;23:611. doi: 10.1186/s12888-023-05052-9 (PMC10441745; doi:10.1186/s12888-023-05052-9)
Supplement: Supplementary file 1 — Additional file 1. [file 12888_2023_5052_MOESM1_ESM.xlsx]

## Sheet: lncRNA
Differently expressed lncRNA
transcript_id	gene_id	locus	log2(fold change)	p_value	Regulation
ENST00000324348	ENSG00000179859	chr17:7816641-7819271	2.38154	0.0404	up
ENST00000326677	ENSG00000177410	chr20:47835883-47905797	4.40584	0.02655	up
ENST00000326677	ENSG00000177410	chr20:47835883-47905797	4.40584	0.02655	up
ENST00000326677	ENSG00000177410	chr20:47835883-47905797	4.40584	0.02655	up
ENST00000326677	ENSG00000177410	chr20:47835883-47905797	4.40584	0.02655	up
ENST00000362375	ENSG00000199245	chr12:88824218-88824327	2.50186	0.03765	up
ENST00000362420	ENSG00000199290	chr6:29718147-29718249	1.33289	0.01555	up
ENST00000362539	ENSG00000199409	chr5:149432853-149535435	4.28316	0.028	up
ENST00000362539	ENSG00000199409	chr5:149432853-149535435	4.28316	0.028	up
ENST00000362695	ENSG00000199565	chr1:153698727-153698829	1.57442	0.0001	up
ENST00000362725	ENSG00000199595	chr1:161669295-161669397	3.05253	0.0158	up
ENST00000363120	ENSG00000199990	chr5:140088280-140091097	1.23909	0.0008	up
ENST00000363194	ENSG00000200064	chr13:50482769-50482866	1.16072	0.02775	up
ENST00000363250	ENSG00000200120	chr15:49398267-49913128	4.50708	0.03795	up
ENST00000363250	ENSG00000200120	chr15:49398267-49913128	4.50708	0.03795	up
ENST00000363250	ENSG00000200120	chr15:49398267-49913128	4.50708	0.03795	up
ENST00000363250	ENSG00000200120	chr15:49398267-49913128	4.50708	0.03795	up
ENST00000363250	ENSG00000200120	chr15:49398267-49913128	4.50708	0.03795	up
ENST00000363294	ENSG00000200164	chr16:69139466-69442474	1.46342	0.01625	up
ENST00000363294	ENSG00000200164	chr16:69139466-69442474	1.46342	0.01625	up
ENST00000363294	ENSG00000200164	chr16:69139466-69442474	1.46342	0.01625	up
ENST00000363338	ENSG00000200208	chr20:23438220-23438322	1.17957	0.02435	up
ENST00000363444	ENSG00000200314	chr6:106902702-106902804	1.59634	0.00015	up
ENST00000363624	ENSG00000200494	chr20:16651285-16651387	1.54153	0.0003	up
ENST00000363702	ENSG00000200572	chrX:133276257-133276370	inf	0.00155	up
ENST00000363745	ENSG00000200615	chr11:33025138-33037285	1.29342	0.04165	up
ENST00000363924	ENSG00000200794	chr12:110100667-110100988	2.54387	0.0398	up
ENST00000363979	ENSG00000200849	chr10:10274573-10274675	2.96289	0.02585	up
ENST00000364228	ENSG00000201098	chr7:148684227-148684340	1.33461	5e-05	up
ENST00000364268	ENSG00000201138	chr7:74988447-75115548	inf	0.04525	up
ENST00000364346	ENSG00000201216	chr8:103838584-103990104	inf	0.028	up
ENST00000364696	ENSG00000201566	chr7:36892510-37488852	2.5755	0.0426	up
ENST00000364696	ENSG00000201566	chr7:36892510-37488852	2.5755	0.0426	up
ENST00000364696	ENSG00000201566	chr7:36892510-37488852	2.5755	0.0426	up
ENST00000364696	ENSG00000201566	chr7:36892510-37488852	2.5755	0.0426	up
ENST00000364904	ENSG00000201774	chr7:10941604-10941701	2.35189	0.0493	up
ENST00000364980	ENSG00000201850	chr16:68021296-68272005	3.02091	0.0183	up
ENST00000364980	ENSG00000201850	chr16:68021296-68272005	3.02091	0.0183	up
ENST00000364980	ENSG00000201850	chr16:68021296-68272005	3.02091	0.0183	up
ENST00000364980	ENSG00000201850	chr16:68021296-68272005	3.02091	0.0183	up
ENST00000364980	ENSG00000201850	chr16:68021296-68272005	3.02091	0.0183	up
ENST00000364980	ENSG00000201850	chr16:68021296-68272005	3.02091	0.0183	up
ENST00000365085	ENSG00000201955	chr5:78293437-78531861	1.34215	0.0035	up
ENST00000365117	ENSG00000201987	chr1:164524820-164868533	2.50702	0.0299	up
ENST00000365142	ENSG00000202012	chr2:88529087-88529183	3.15821	0.01405	up
ENST00000365241	ENSG00000202111	chr5:140098509-140098598	2.36676	0.00015	up
ENST00000365666	ENSG00000202536	chr4:113676972-113677073	1.63708	0.0001	up
ENST00000383932	ENSG00000206659	chr1:174966628-174992561	3.34939	0.04355	up
ENST00000384178	ENSG00000206905	chr1:180488151-180488255	1.61697	0.01425	up
ENST00000384312	ENSG00000207039	chr1:153758195-153758297	1.55586	0.00015	up
ENST00000384333	ENSG00000207061	chr7:155978815-155978917	2.00303	5e-05	up
ENST00000384395	ENSG00000207123	chr17:60199680-60199782	1.71812	0.00675	up
ENST00000384563	ENSG00000207293	chr5:56464934-56465036	1.45211	0.0098	up
ENST00000384650	ENSG00000207380	chr20:5931297-5986467	inf	0.02965	up
ENST00000384650	ENSG00000207380	chr20:5931297-5986467	inf	0.02965	up
ENST00000384650	ENSG00000207380	chr20:5931297-5986467	inf	0.02965	up
ENST00000384650	ENSG00000207380	chr20:5931297-5986467	inf	0.02965	up
ENST00000384650	ENSG00000207380	chr20:5931297-5986467	inf	0.02965	up
ENST00000384657	ENSG00000207387	chr12:71031852-71314623	1.19984	0.02295	up
ENST00000385201	ENSG00000253522	chr5:159895274-159914433	1.2015	0.02745	up
ENST00000390872	ENSG00000212174	chr1:52027537-52344477	2.60276	0.02055	up
ENST00000390872	ENSG00000212174	chr1:52027537-52344477	2.60276	0.02055	up
ENST00000390872	ENSG00000212174	chr1:52027537-52344477	2.60276	0.02055	up
ENST00000390872	ENSG00000212174	chr1:52027537-52344477	2.60276	0.02055	up
ENST00000391229	ENSG00000238912	chr3:27589247-27589349	1.16268	0.02135	up
ENST00000410535	ENSG00000222467	chr2:122095351-122407163	3.40916	0.02915	up
ENST00000410535	ENSG00000222467	chr2:122095351-122407163	3.40916	0.02915	up
ENST00000410535	ENSG00000222467	chr2:122095351-122407163	3.40916	0.02915	up
ENST00000410535	ENSG00000222467	chr2:122095351-122407163	3.40916	0.02915	up
ENST00000410535	ENSG00000222467	chr2:122095351-122407163	3.40916	0.02915	up
ENST00000410535	ENSG00000222467	chr2:122095351-122407163	3.40916	0.02915	up
ENST00000410535	ENSG00000222467	chr2:122095351-122407163	3.40916	0.02915	up
ENST00000410535	ENSG00000222467	chr2:122095351-122407163	3.40916	0.02915	up
ENST00000410583	ENSG00000222515	chr6:21665002-22214734	inf	0.0213	up
ENST00000411143	ENSG00000223075	chr1:192844815-192845115	inf	5e-05	up
ENST00000415582	ENSG00000234678	chr1:201951499-201986316	inf	0.02065	up
ENST00000415582	ENSG00000234678	chr1:201951499-201986316	inf	0.02065	up
ENST00000415582	ENSG00000234678	chr1:201951499-201986316	inf	0.02065	up
ENST00000415582	ENSG00000234678	chr1:201951499-201986316	inf	0.02065	up
ENST00000415637	ENSG00000237707	chr1:169073361-169074145	3.22271	0.02805	up
ENST00000415918	ENSG00000223554	chr2:140582464-140583446	inf	5e-05	up
ENST00000421806	ENSG00000231025	chr10:98752206-98755716	1.07552	0.0487	up
ENST00000424242	ENSG00000235629	chr3:14689700-14690939	inf	5e-05	up
ENST00000424761	ENSG00000223695	chr22:36784670-36792562	2.07743	0.03745	up
ENST00000430449	ENSG00000227519	chr22:32359343-32366387	2.76207	0.0467	up
ENST00000433308	ENSG00000233452	chr6:147162524-147706866	2.49535	0.04875	up
ENST00000435093	ENSG00000236276	chrX:43808021-43832750	3.79133	0.04395	up
ENST00000435624	ENSG00000225163	chr14:97263640-97411731	4.14244	0.04215	up
ENST00000436739	ENSG00000225656	chr1:230959386-230960453	2.92763	0.033	up
ENST00000439796	ENSG00000231632	chr9:91624948-91625393	2.98563	0.0239	up
ENST00000441365	ENSG00000234531	chr10:134351323-134598269	inf	0.0306	up
ENST00000443873	ENSG00000231121	chr12:77718420-77966055	inf	0.04515	up
ENST00000446159	ENSG00000234456	chr7:77646392-79100524	5.53541	0.03005	up
ENST00000446159	ENSG00000234456	chr7:77646392-79100524	5.53541	0.03005	up
ENST00000446159	ENSG00000234456	chr7:77646392-79100524	5.53541	0.03005	up
ENST00000446433	ENSG00000236244	chr1:234040678-234460262	3.59327	0.04275	up
ENST00000446433	ENSG00000236244	chr1:234040678-234460262	3.59327	0.04275	up
ENST00000447519	ENSG00000236304	chr11:76368099-76381791	2.36322	5e-05	up
ENST00000447519	ENSG00000236304	chr11:76368099-76381791	2.36322	5e-05	up
ENST00000447519	ENSG00000236304	chr11:76368099-76381791	2.36322	5e-05	up
ENST00000448379	ENSG00000237326	chr2:15941870-15951001	2.2069	0.0346	up
ENST00000450443	ENSG00000225205	chr2:173292081-173489823	2.84383	0.04025	up
ENST00000450443	ENSG00000225205	chr2:173292081-173489823	2.84383	0.04025	up
ENST00000450443	ENSG00000225205	chr2:173292081-173489823	2.84383	0.04025	up
ENST00000450443	ENSG00000225205	chr2:173292081-173489823	2.84383	0.04025	up
ENST00000450443	ENSG00000225205	chr2:173292081-173489823	2.84383	0.04025	up
ENST00000450443	ENSG00000225205	chr2:173292081-173489823	2.84383	0.04025	up
ENST00000450443	ENSG00000225205	chr2:173292081-173489823	2.84383	0.04025	up
ENST00000450443	ENSG00000225205	chr2:173292081-173489823	2.84383	0.04025	up
ENST00000450443	ENSG00000225205	chr2:173292081-173489823	2.84383	0.04025	up
ENST00000450443	ENSG00000225205	chr2:173292081-173489823	2.84383	0.04025	up
ENST00000450443	ENSG00000225205	chr2:173292081-173489823	2.84383	0.04025	up
ENST00000450443	ENSG00000225205	chr2:173292081-173489823	2.84383	0.04025	up
ENST00000450443	ENSG00000225205	chr2:173292081-173489823	2.84383	0.04025	up
ENST00000450443	ENSG00000225205	chr2:173292081-173489823	2.84383	0.04025	up
ENST00000450443	ENSG00000225205	chr2:173292081-173489823	2.84383	0.04025	up
ENST00000452320	ENSG00000234456	chr7:77646392-79100524	3.45477	0.0273	up
ENST00000452622	ENSG00000223855	chr7:560027-564869	1.78899	0.0018	up
ENST00000452622	ENSG00000223855	chr7:560027-564869	1.78899	0.0018	up
ENST00000452622	ENSG00000223855	chr7:560027-564869	1.78899	0.0018	up
ENST00000452701	ENSG00000237720	chr2:2838035-2842163	2.3551	0.0397	up
ENST00000453924	ENSG00000230741	chr22:33558211-34318829	inf	0.03225	up
ENST00000453924	ENSG00000230741	chr22:33558211-34318829	inf	0.03225	up
ENST00000453924	ENSG00000230741	chr22:33558211-34318829	inf	0.03225	up
ENST00000453924	ENSG00000230741	chr22:33558211-34318829	inf	0.03225	up
ENST00000453924	ENSG00000230741	chr22:33558211-34318829	inf	0.03225	up
ENST00000453924	ENSG00000230741	chr22:33558211-34318829	inf	0.03225	up
ENST00000453924	ENSG00000230741	chr22:33558211-34318829	inf	0.03225	up
ENST00000453924	ENSG00000230741	chr22:33558211-34318829	inf	0.03225	up
ENST00000453924	ENSG00000230741	chr22:33558211-34318829	inf	0.03225	up
ENST00000456346	ENSG00000235972	chr6:150361682-150363169	2.99208	0.0323	up
ENST00000457661	ENSG00000235257	chr3:37493605-37903271	4.63689	0.04875	up
ENST00000457661	ENSG00000235257	chr3:37493605-37903271	4.63689	0.04875	up
ENST00000457706	ENSG00000233431	chr1:21912964-21917680	3.78279	0.0099	up
ENST00000458103	ENSG00000223652	chr5:122422942-122529960	5.11441	0.04375	up
ENST00000458368	ENSG00000230226	chr20:62133639-62136464	3.39819	0.0231	up
ENST00000459329	ENSG00000239090	chr9:46359241-46380257	4.99654	0.03005	up
ENST00000462015	ENSG00000240203	chr3:42717683-42717983	2.79879	0.04835	up
ENST00000463595	ENSG00000239333	chrX:16557261-16557562	3.94957	0.0149	up
ENST00000463843	ENSG00000239984	chr1:116149091-116149390	4.21731	0.01975	up
ENST00000465924	ENSG00000239891	chr2:65044511-65044808	2.66835	0.0358	up
ENST00000468131	ENSG00000241756	chr7:38423304-38671167	inf	0.0304	up
ENST00000468131	ENSG00000241756	chr7:38423304-38671167	inf	0.0304	up
ENST00000468131	ENSG00000241756	chr7:38423304-38671167	inf	0.0304	up
ENST00000469484	ENSG00000244586	chr3:55499742-55523973	5.81806	0.01565	up
ENST00000470784	ENSG00000239822	chr10:320129-735683	inf	0.02045	up
ENST00000470784	ENSG00000239822	chr10:320129-735683	inf	0.02045	up
ENST00000491551	ENSG00000244264	chr13:41696011-41696305	2.7077	0.03905	up
ENST00000491561	ENSG00000240470	chr15:90703835-90772911	inf	0.0198	up
ENST00000497618	ENSG00000242421	chr2:97766320-97766609	2.53215	0.03675	up
ENST00000498506	ENSG00000239640	chr1:53180070-53180365	2.89819	0.0303	up
ENST00000500487	ENSG00000247765	chr15:21941146-21968151	1.54859	0.0065	up
ENST00000504840	ENSG00000248749	chr4:85292545-85301342	2.39649	0.0304	up
ENST00000507674	ENSG00000249404	chr5:23013156-23014636	3.53863	0.0113	up
ENST00000508174	ENSG00000250334	chr4:80413569-80497614	2.31212	0.0009	up
ENST00000508671	ENSG00000266923	chr12:92813869-92885867	3.48514	0.03	up
ENST00000508671	ENSG00000266923	chr12:92813869-92885867	3.48514	0.03	up
ENST00000508671	ENSG00000266923	chr12:92813869-92885867	3.48514	0.03	up
ENST00000512130	ENSG00000249307	chr4:79892901-80247204	4.42792	0.0225	up
ENST00000516297	ENSG00000252106	chr6:52842750-52860176	3.92363	0.0307	up
ENST00000516297	ENSG00000252106	chr6:52842750-52860176	3.92363	0.0307	up
ENST00000516297	ENSG00000252106	chr6:52842750-52860176	3.92363	0.0307	up
ENST00000516297	ENSG00000252106	chr6:52842750-52860176	3.92363	0.0307	up
ENST00000516408	ENSG00000252217	chr15:65734800-65810042	3.15364	0.02865	up
ENST00000516408	ENSG00000252217	chr15:65734800-65810042	3.15364	0.02865	up
ENST00000516408	ENSG00000252217	chr15:65734800-65810042	3.15364	0.02865	up
ENST00000516408	ENSG00000252217	chr15:65734800-65810042	3.15364	0.02865	up
ENST00000516408	ENSG00000252217	chr15:65734800-65810042	3.15364	0.02865	up
ENST00000516408	ENSG00000252217	chr15:65734800-65810042	3.15364	0.02865	up
ENST00000516408	ENSG00000252217	chr15:65734800-65810042	3.15364	0.02865	up
ENST00000516408	ENSG00000252217	chr15:65734800-65810042	3.15364	0.02865	up
ENST00000516408	ENSG00000252217	chr15:65734800-65810042	3.15364	0.02865	up
ENST00000516507	ENSG00000252316	chr7:148660406-148660502	1.40308	0.0004	up
ENST00000516565	ENSG00000252374	chr7:14050293-14050388	2.78614	0.03295	up
ENST00000516603	ENSG00000252412	chr22:37406899-37425863	4.08146	0.03075	up
ENST00000516603	ENSG00000252412	chr22:37406899-37425863	4.08146	0.03075	up
ENST00000516603	ENSG00000252412	chr22:37406899-37425863	4.08146	0.03075	up
ENST00000517209	ENSG00000253018	chr13:61390830-61390923	1.28418	0.02535	up
ENST00000524855	ENSG00000255260	chr11:11264734-11265262	inf	5e-05	up
ENST00000524935	ENSG00000227811	chr1:112025969-112310638	3.81062	0.02935	up
ENST00000527908	ENSG00000254548	chr8:144798428-144804628	inf	0.028	up
ENST00000527908	ENSG00000254548	chr8:144798428-144804628	inf	0.028	up
ENST00000527908	ENSG00000254548	chr8:144798428-144804628	inf	0.028	up
ENST00000541404	ENSG00000256582	chr12:9856672-9861946	4.78025	0.04865	up
ENST00000543817	ENSG00000256341	chr11:63742078-63933578	inf	0.02355	up
ENST00000543817	ENSG00000256341	chr11:63742078-63933578	inf	0.02355	up
ENST00000558085	ENSG00000100181	chr22:17082776-17185367	2.00893	0.04875	up
ENST00000560760	ENSG00000259548	chr15:80124807-80125896	2.56772	0.0331	up
ENST00000560924	ENSG00000259719	chr14:56777597-56811719	1.81625	0.00025	up
ENST00000561134	ENSG00000259716	chr20:34894257-35274619	2.0425	0.04625	up
ENST00000561134	ENSG00000259716	chr20:34894257-35274619	2.0425	0.04625	up
ENST00000561134	ENSG00000259716	chr20:34894257-35274619	2.0425	0.04625	up
ENST00000561134	ENSG00000259716	chr20:34894257-35274619	2.0425	0.04625	up
ENST00000561134	ENSG00000259716	chr20:34894257-35274619	2.0425	0.04625	up
ENST00000561134	ENSG00000259716	chr20:34894257-35274619	2.0425	0.04625	up
ENST00000561134	ENSG00000259716	chr20:34894257-35274619	2.0425	0.04625	up
ENST00000561134	ENSG00000259716	chr20:34894257-35274619	2.0425	0.04625	up
ENST00000561134	ENSG00000259716	chr20:34894257-35274619	2.0425	0.04625	up
ENST00000561134	ENSG00000259716	chr20:34894257-35274619	2.0425	0.04625	up
ENST00000561134	ENSG00000259716	chr20:34894257-35274619	2.0425	0.04625	up
ENST00000562393	ENSG00000260859	chr16:84853589-84954374	inf	0.02405	up
ENST00000562393	ENSG00000260859	chr16:84853589-84954374	inf	0.02405	up
ENST00000562393	ENSG00000260859	chr16:84853589-84954374	inf	0.02405	up
ENST00000562393	ENSG00000260859	chr16:84853589-84954374	inf	0.02405	up
ENST00000562393	ENSG00000260859	chr16:84853589-84954374	inf	0.02405	up
ENST00000563230	ENSG00000260479	chr16:78133309-79246564	2.97766	0.0468	up
ENST00000563230	ENSG00000260479	chr16:78133309-79246564	2.97766	0.0468	up
ENST00000563230	ENSG00000260479	chr16:78133309-79246564	2.97766	0.0468	up
ENST00000563230	ENSG00000260479	chr16:78133309-79246564	2.97766	0.0468	up
ENST00000563230	ENSG00000260479	chr16:78133309-79246564	2.97766	0.0468	up
ENST00000563435	ENSG00000261044	chr8:143701733-143702425	4.24587	0.03895	up
ENST00000563751	ENSG00000261332	chr16:30483978-30534506	inf	0.04645	up
ENST00000563751	ENSG00000261332	chr16:30483978-30534506	inf	0.04645	up
ENST00000563751	ENSG00000261332	chr16:30483978-30534506	inf	0.04645	up
ENST00000565336	ENSG00000260464	chr1:94312729-94314495	1.2138	0.0248	up
ENST00000566787	ENSG00000260468	chr16:10608698-10622059	2.3359	0.04825	up
ENST00000568893	ENSG00000261466	chr16:33350763-33356875	2.1355	0.0379	up
ENST00000569473	ENSG00000261441	chr15:89878283-89879392	1.26235	0.0032	up
ENST00000569473	ENSG00000261441	chr15:89878283-89879392	1.26235	0.0032	up
ENST00000570290	ENSG00000261481	chr16:8963107-8963889	inf	5e-05	up
ENST00000570290	ENSG00000261481	chr16:8963107-8963889	inf	5e-05	up
ENST00000570290	ENSG00000261481	chr16:8963107-8963889	inf	5e-05	up
ENST00000570290	ENSG00000261481	chr16:8963107-8963889	inf	5e-05	up
ENST00000570290	ENSG00000261481	chr16:8963107-8963889	inf	5e-05	up
ENST00000570290	ENSG00000261481	chr16:8963107-8963889	inf	5e-05	up
ENST00000571639	ENSG00000262454	chr16:14396144-14420210	inf	0.0283	up
ENST00000578035	ENSG00000266743	chr18:73885258-73889693	3.08758	0.0264	up
ENST00000578040	ENSG00000264598	chr17:31340104-32522956	inf	0.0179	up
ENST00000578040	ENSG00000264598	chr17:31340104-32522956	inf	0.0179	up
ENST00000579266	ENSG00000263911	chr20:43509478-43509775	3.33847	0.0192	up
ENST00000579321	ENSG00000263952	chr18:10661929-11148587	inf	0.0171	up
ENST00000579321	ENSG00000263952	chr18:10661929-11148587	inf	0.0171	up
ENST00000579321	ENSG00000263952	chr18:10661929-11148587	inf	0.0171	up
ENST00000579715	ENSG00000266720	chr20:18239199-18239495	2.53344	0.02905	up
ENST00000579786	ENSG00000263999	chr11:58981879-58982172	2.42134	0.0349	up
ENST00000580639	ENSG00000265101	chr18:76685063-76687441	2.89074	0.0183	up
ENST00000584509	ENSG00000264964	chr18:9315191-9334439	4.56282	0.0379	up
ENST00000584509	ENSG00000264964	chr18:9315191-9334439	4.56282	0.0379	up
ENST00000585784	ENSG00000100181	chr22:17082776-17185367	3.05907	0.01265	up
ENST00000586227	ENSG00000267695	chr18:47828559-47839965	3.64581	0.0302	up
ENST00000586403	ENSG00000267759	chr19:1407567-1435719	inf	0.0216	up
ENST00000586403	ENSG00000267759	chr19:1407567-1435719	inf	0.0216	up
ENST00000586403	ENSG00000267759	chr19:1407567-1435719	inf	0.0216	up
ENST00000587412	ENSG00000267388	chr19:36451413-36454965	2.92176	0.0166	up
ENST00000591967	ENSG00000267546	chr17:74523437-74553765	4.03656	0.04515	up
ENST00000592918	ENSG00000100181	chr22:17082776-17185367	1.77878	0.03565	up
ENST00000601280	ENSG00000268390	chr19:51547062-51555334	4.59941	0.0325	up
ENST00000602372	ENSG00000167459	chr19:16142116-16152926	inf	0.0468	up
ENST00000603220	ENSG00000270720	chr4:90040434-90041022	3.03363	0.02215	up
ENST00000604700	ENSG00000271390	chr11:110960593-110961092	2.34683	0.04855	up
ENST00000605571	ENSG00000270195	chr4:1714547-1715349	2.53039	0.03645	up
ENST00000605571	ENSG00000270195	chr4:1714547-1715349	2.53039	0.03645	up
ENST00000605571	ENSG00000270195	chr4:1714547-1715349	2.53039	0.03645	up
ENST00000605571	ENSG00000270195	chr4:1714547-1715349	2.53039	0.03645	up
ENST00000605571	ENSG00000270195	chr4:1714547-1715349	2.53039	0.03645	up
ENST00000605571	ENSG00000270195	chr4:1714547-1715349	2.53039	0.03645	up
ENST00000605571	ENSG00000270195	chr4:1714547-1715349	2.53039	0.03645	up
ENST00000606067	ENSG00000272155	chr8:66556968-66754557	5.29768	0.03965	up
ENST00000606067	ENSG00000272155	chr8:66556968-66754557	5.29768	0.03965	up
ENST00000606067	ENSG00000272155	chr8:66556968-66754557	5.29768	0.03965	up
ENST00000606067	ENSG00000272155	chr8:66556968-66754557	5.29768	0.03965	up
ENST00000606967	ENSG00000272205	chr1:167189067-167189749	3.97664	0.03765	up
ENST00000606967	ENSG00000272205	chr1:167189067-167189749	3.97664	0.03765	up
ENST00000606967	ENSG00000272205	chr1:167189067-167189749	3.97664	0.03765	up
ENST00000606967	ENSG00000272205	chr1:167189067-167189749	3.97664	0.03765	up
ENST00000607804	ENSG00000272139	chr5:121646991-121814782	inf	0.02495	up
ENST00000609350	ENSG00000272667	chr2:128644129-128644759	2.45959	0.0302	up
GU228573	LSINCT1	chr7:55086713-55324313	3.94551	0.03825	up
NR_030583	VTRNA2-1	chr5:135416159-135416286	inf	0.0189	up
NR_038845	LYPLAL1-AS1	chr1:219254316-219386207	2.80302	0.0295	up
NR_038845	LYPLAL1-AS1	chr1:219254316-219386207	2.80302	0.0295	up
NR_038845	LYPLAL1-AS1	chr1:219254316-219386207	2.80302	0.0295	up
NR_038845	LYPLAL1-AS1	chr1:219254316-219386207	2.80302	0.0295	up
NR_046435	PCGF5	chr10:92922768-93044088	2.07249	0.0492	up
NR_046435	PCGF5	chr10:92922768-93044088	2.07249	0.0492	up
NR_046435	PCGF5	chr10:92922768-93044088	2.07249	0.0492	up
NR_046435	PCGF5	chr10:92922768-93044088	2.07249	0.0492	up
NR_109846	KCNA3	chr1:111196181-111217655	1.46879	0.0485	up
NR_110435	RTCA-AS1	chr1:100729564-100731730	4.09293	0.04215	up
NR_110435	RTCA-AS1	chr1:100729564-100731730	4.09293	0.04215	up
NR_121667	LOC101927854	chr3:24158650-24541833	1.97414	5e-05	up
NR_121667	LOC101927854	chr3:24158650-24541833	1.97414	5e-05	up
NR_121667	LOC101927854	chr3:24158650-24541833	1.97414	5e-05	up
NR_121667	LOC101927854	chr3:24158650-24541833	1.97414	5e-05	up
NR_121667	LOC101927854	chr3:24158650-24541833	1.97414	5e-05	up
NR_121667	LOC101927854	chr3:24158650-24541833	1.97414	5e-05	up
NR_121667	LOC101927854	chr3:24158650-24541833	1.97414	5e-05	up
NR_121667	LOC101927854	chr3:24158650-24541833	1.97414	5e-05	up
NR_121667	LOC101927854	chr3:24158650-24541833	1.97414	5e-05	up
NR_121667	LOC101927854	chr3:24158650-24541833	1.97414	5e-05	up
NR_121667	LOC101927854	chr3:24158650-24541833	1.97414	5e-05	up
TCONS_00000415	XLOC_000606	chr1:230728405-230731329	inf	5e-05	up
TCONS_00001634	XLOC_000971	chr1:115813552-115819102	4.1321	0.0487	up
TCONS_00003380	XLOC_002282	chr2:114462587-114514400	2.57773	0.04765	up
TCONS_00004156	XLOC_002002	chr2:16636334-16659842	3.16679	0.02095	up
TCONS_00004479	XLOC_002369	chr2:161777344-161850979	inf	5e-05	up
TCONS_00006032	XLOC_002673	chr3:57957603-57970238	2.57841	0.02435	up
TCONS_00006203	XLOC_002798	chr3:125984828-126013479	3.98239	0.0233	up
TCONS_00006373	XLOC_002989	chr3:194681820-194686205	3.28547	0.04065	up
TCONS_00007198	XLOC_003181	chr3:96335980-96337060	7.99417	0.00895	up
TCONS_00007922	XLOC_004201	chr4:184653377-184658726	3.01575	0.0126	up
TCONS_00008635	XLOC_004139	chr4:159687586-159689811	2.81236	0.02295	up
TCONS_00009920	XLOC_004336	chr5:34384487-34415455	inf	0.0001	up
TCONS_00010119	XLOC_004585	chr5:141615465-141616011	inf	5e-05	up
TCONS_00010331	XLOC_004820	chr5:52799690-52811661	2.27087	0.0404	up
TCONS_00010347	XLOC_004834	chr5:56593590-56595368	2.63654	0.032	up
TCONS_00010548	XLOC_005076	chr5:169005468-169010607	2.59153	0.0324	up
TCONS_00010548	XLOC_005076	chr5:169005468-169010607	2.59153	0.0324	up
TCONS_00010548	XLOC_005076	chr5:169005468-169010607	2.59153	0.0324	up
TCONS_00010548	XLOC_005076	chr5:169005468-169010607	2.59153	0.0324	up
TCONS_00010548	XLOC_005076	chr5:169005468-169010607	2.59153	0.0324	up
TCONS_00010548	XLOC_005076	chr5:169005468-169010607	2.59153	0.0324	up
TCONS_00010548	XLOC_005076	chr5:169005468-169010607	2.59153	0.0324	up
TCONS_00010548	XLOC_005076	chr5:169005468-169010607	2.59153	0.0324	up
TCONS_00011815	XLOC_005289	chr6:42420212-42423732	3.71439	0.0414	up
TCONS_00011815	XLOC_005289	chr6:42420212-42423732	3.71439	0.0414	up
TCONS_00011815	XLOC_005289	chr6:42420212-42423732	3.71439	0.0414	up
TCONS_00012377	XLOC_005945	chr6:170470884-170475667	3.1325	0.02735	up
TCONS_00012640	XLOC_005575	chr6:1321762-1335838	4.35507	0.04285	up
TCONS_00013654	XLOC_006311	chr7:156774469-156774876	inf	5e-05	up
TCONS_00013683	XLOC_006345	chr7:4645445-4646569	3.91982	0.04335	up
TCONS_00013744	XLOC_006386	chr7:26266057-26284739	4.19487	0.021	up
TCONS_00015184	XLOC_007240	chr8:142208033-142209262	2.10542	0.03785	up
TCONS_00016459	XLOC_007824	chr9:110477205-110477768	inf	5e-05	up
TCONS_00016492	XLOC_007869	chr9:132323019-132326647	inf	5e-05	up
TCONS_00017242	XLOC_008062	chrX:124338417-124339139	3.15924	0.0067	up
TCONS_00018301	XLOC_008577	chr10:100995868-100996402	inf	0.0001	up
TCONS_00018301	XLOC_008577	chr10:100995868-100996402	inf	0.0001	up
TCONS_00018301	XLOC_008577	chr10:100995868-100996402	inf	0.0001	up
TCONS_00018301	XLOC_008577	chr10:100995868-100996402	inf	0.0001	up
TCONS_00020579	XLOC_009895	chr12:116716128-116716619	3.71777	0.01585	up
TCONS_00021711	XLOC_010295	chr13:20856668-20857338	3.9251	0.0085	up
TCONS_00022026	XLOC_010623	chr13:53507288-53508268	3.21612	0.02405	up
TCONS_00023729	XLOC_011525	chr15:74099034-74102646	4.04676	0.03775	up
TCONS_00024755	XLOC_012039	chr16:85995140-85995657	inf	5e-05	up
TCONS_00025788	XLOC_012596	chr17:80662012-80663213	2.7496	0.01685	up
TCONS_00026420	XLOC_012767	chr18:11159317-11159699	3.00427	0.0158	up
TCONS_00028129	XLOC_013487	chr20:22753434-22754566	inf	5e-05	up
TCONS_00028327	XLOC_013670	chr20:19189994-19190824	2.67836	0.0211	up
TCONS_00028442	XLOC_013793	chr20:49944700-49948181	4.34413	0.03275	up
TCONS_00029045	XLOC_013960	chr21:44776023-44777849	2.25338	0.0443	up
TCONS_l2_00003008	XLOC_l2_001569	chr10:43250483-43265051	3.98757	0.02625	up
TCONS_l2_00009416	XLOC_l2_004595	chr15:28947099-29003503	2.69977	0.04905	up
TCONS_l2_00020844	XLOC_l2_010908	chr4:156902135-156938403	1.65412	0.00095	up
uc.342+	uc.342	chr12:54375292-54449814	inf	0.04475	up
uc.342+	uc.342	chr12:54375292-54449814	inf	0.04475	up
uc.342+	uc.342	chr12:54375292-54449814	inf	0.04475	up
uc.342+	uc.342	chr12:54375292-54449814	inf	0.04475	up
uc.342+	uc.342	chr12:54375292-54449814	inf	0.04475	up
uc.378+	uc.378	chr14:78636715-80334633	inf	0.01945	up
uc.378+	uc.378	chr14:78636715-80334633	inf	0.01945	up
uc.378+	uc.378	chr14:78636715-80334633	inf	0.01945	up
uc.378+	uc.378	chr14:78636715-80334633	inf	0.01945	up
uc.378+	uc.378	chr14:78636715-80334633	inf	0.01945	up
uc.422-	uc.422_2	chr18:22641889-22932154	inf	0.0428	up
uc.422-	uc.422_2	chr18:22641889-22932154	inf	0.0428	up
uc.422-	uc.422_2	chr18:22641889-22932154	inf	0.0428	up
uc.422-	uc.422_2	chr18:22641889-22932154	inf	0.0428	up
uc001qfd.1	AX746800	chr11:129564512-129568140	1.11581	0.02475	up
uc002bxp.4	DQ593624	chr15:102291234-102334505	inf	0.04245	up
uc002sft.1	AK125871	chr2:69685128-70053596	2.30416	0.0299	up
uc002sft.1	AK125871	chr2:69685128-70053596	2.30416	0.0299	up
uc002sft.1	AK125871	chr2:69685128-70053596	2.30416	0.0299	up
uc003vwb.1	AK098095	chr7:140218219-140624564	3.9399	0.0192	up
uc003vwb.1	AK098095	chr7:140218219-140624564	3.9399	0.0192	up
uc003vwb.1	AK098095	chr7:140218219-140624564	3.9399	0.0192	up
uc010rxi.2	BACE1-AS	chr11:117103340-117283984	4.02028	0.0381	up
uc010rxi.2	BACE1-AS	chr11:117103340-117283984	4.02028	0.0381	up
uc010rxi.2	BACE1-AS	chr11:117103340-117283984	4.02028	0.0381	up
uc010rxi.2	BACE1-AS	chr11:117103340-117283984	4.02028	0.0381	up
uc010rxi.2	BACE1-AS	chr11:117103340-117283984	4.02028	0.0381	up
uc010rxi.2	BACE1-AS	chr11:117103340-117283984	4.02028	0.0381	up
uc010rxi.2	BACE1-AS	chr11:117103340-117283984	4.02028	0.0381	up
uc010rxi.2	BACE1-AS	chr11:117103340-117283984	4.02028	0.0381	up
uc011ksj.1	AX748042	chr7:142353467-142500432	2.30571	5e-05	up
uc021rro.1	HP08474	chr14:24734743-24769039	4.6662	0.0474	up
uc021rro.1	HP08474	chr14:24734743-24769039	4.6662	0.0474	up
uc021rro.1	HP08474	chr14:24734743-24769039	4.6662	0.0474	up
uc021rro.1	HP08474	chr14:24734743-24769039	4.6662	0.0474	up
uc021vxb.1	DNAJB2	chr2:220143988-220151622	6.99773	0.0246	up
uc021vxb.1	DNAJB2	chr2:220143988-220151622	6.99773	0.0246	up
uc031szw.1	C8orf42	chr8:439802-495781	3.83882	0.03235	up
uc031szw.1	C8orf42	chr8:439802-495781	3.83882	0.03235	up
uc031szw.1	C8orf42	chr8:439802-495781	3.83882	0.03235	up
uc031szw.1	C8orf42	chr8:439802-495781	3.83882	0.03235	up
AK123125	AK123125	chr4:570956-578655	-5.68528	0.00185	down
ENST00000237177	ENSG00000118412	chr6:90539612-90584155	-1.46044	0.0046	down
ENST00000237177	ENSG00000118412	chr6:90539612-90584155	-1.46044	0.0046	down
ENST00000237177	ENSG00000118412	chr6:90539612-90584155	-1.46044	0.0046	down
ENST00000362512	ENSG00000270022	chr22:43011249-43011913	-1.4765	0.0016	down
ENST00000362512	ENSG00000270022	chr22:43011249-43011913	-1.4765	0.0016	down
ENST00000362512	ENSG00000270022	chr22:43011249-43011913	-1.4765	0.0016	down
ENST00000362512	ENSG00000270022	chr22:43011249-43011913	-1.4765	0.0016	down
ENST00000362961	ENSG00000199831	chr1:55842198-55842525	-inf	5e-05	down
ENST00000397381	ENSG00000214049	chr19:15937854-15947130	-2.09602	0.00355	down
ENST00000410271	ENSG00000222203	chrX:100523240-100548059	-inf	0.03395	down
ENST00000410271	ENSG00000222203	chrX:100523240-100548059	-inf	0.03395	down
ENST00000410271	ENSG00000222203	chrX:100523240-100548059	-inf	0.03395	down
ENST00000410540	ENSG00000222472	chr13:97593534-97636426	-4.43453	0.03295	down
ENST00000411553	ENSG00000228223	chr6:26521933-26527632	-1.63262	0.02775	down
ENST00000412426	ENSG00000235609	chr21:16191163-16254296	-2.3782	0.0462	down
ENST00000413848	ENSG00000183308	chr2:201773695-201950473	-inf	0.04115	down
ENST00000413848	ENSG00000183308	chr2:201773695-201950473	-inf	0.04115	down
ENST00000413848	ENSG00000183308	chr2:201773695-201950473	-inf	0.04115	down
ENST00000413848	ENSG00000183308	chr2:201773695-201950473	-inf	0.04115	down
ENST00000415809	ENSG00000228661	chr11:3875547-4114439	-7.18417	0.03445	down
ENST00000418242	ENSG00000226835	chr1:94798822-94800404	-2.71911	0.0122	down
ENST00000418954	ENSG00000235609	chr21:16191163-16254296	-3.74392	0.01385	down
ENST00000420694	ENSG00000225039	chr13:30993655-30996374	-2.85694	0.03895	down
ENST00000420758	ENSG00000233423	chr7:67156044-67162016	-inf	5e-05	down
ENST00000421004	ENSG00000245556	chr5:77638188-77656331	-3.0489	0.0241	down
ENST00000421004	ENSG00000245556	chr5:77638188-77656331	-3.0489	0.0241	down
ENST00000423008	ENSG00000229043	chr7:1191706-1205594	-4.81647	0.0048	down
ENST00000423008	ENSG00000229043	chr7:1191706-1205594	-4.81647	0.0048	down
ENST00000423008	ENSG00000229043	chr7:1191706-1205594	-4.81647	0.0048	down
ENST00000423925	ENSG00000223536	chr2:16909390-16948822	-inf	0.0324	down
ENST00000425896	ENSG00000226780	chr1:206214525-206223548	-inf	0.00115	down
ENST00000428006	ENSG00000226197	chr9:13446489-13487510	-3.62341	0.02655	down
ENST00000428531	ENSG00000203900	chr20:61974661-62009753	-inf	0.02445	down
ENST00000428936	ENSG00000225497	chr10:78629358-79398353	-6.00789	0.0263	down
ENST00000428936	ENSG00000225497	chr10:78629358-79398353	-6.00789	0.0263	down
ENST00000428936	ENSG00000225497	chr10:78629358-79398353	-6.00789	0.0263	down
ENST00000428936	ENSG00000225497	chr10:78629358-79398353	-6.00789	0.0263	down
ENST00000428936	ENSG00000225497	chr10:78629358-79398353	-6.00789	0.0263	down
ENST00000428936	ENSG00000225497	chr10:78629358-79398353	-6.00789	0.0263	down
ENST00000428936	ENSG00000225497	chr10:78629358-79398353	-6.00789	0.0263	down
ENST00000428936	ENSG00000225497	chr10:78629358-79398353	-6.00789	0.0263	down
ENST00000428936	ENSG00000225497	chr10:78629358-79398353	-6.00789	0.0263	down
ENST00000428936	ENSG00000225497	chr10:78629358-79398353	-6.00789	0.0263	down
ENST00000428936	ENSG00000225497	chr10:78629358-79398353	-6.00789	0.0263	down
ENST00000428936	ENSG00000225497	chr10:78629358-79398353	-6.00789	0.0263	down
ENST00000428936	ENSG00000225497	chr10:78629358-79398353	-6.00789	0.0263	down
ENST00000428936	ENSG00000225497	chr10:78629358-79398353	-6.00789	0.0263	down
ENST00000428936	ENSG00000225497	chr10:78629358-79398353	-6.00789	0.0263	down
ENST00000428936	ENSG00000225497	chr10:78629358-79398353	-6.00789	0.0263	down
ENST00000428936	ENSG00000225497	chr10:78629358-79398353	-6.00789	0.0263	down
ENST00000433108	ENSG00000230937	chr1:209602164-209606183	-3.10054	0.03625	down
ENST00000433499	ENSG00000237341	chrX:49044268-49058913	-3.1794	0.0407	down
ENST00000433499	ENSG00000237341	chrX:49044268-49058913	-3.1794	0.0407	down
ENST00000433499	ENSG00000237341	chrX:49044268-49058913	-3.1794	0.0407	down
ENST00000433499	ENSG00000237341	chrX:49044268-49058913	-3.1794	0.0407	down
ENST00000433544	ENSG00000230439	chr1:94027346-94312706	-1.46975	0.0263	down
ENST00000433825	ENSG00000231830	chrX:153562309-153563387	-inf	5e-05	down
ENST00000434072	ENSG00000232284	chr1:68167148-68698803	-5.49552	0.01945	down
ENST00000434072	ENSG00000232284	chr1:68167148-68698803	-5.49552	0.01945	down
ENST00000434072	ENSG00000232284	chr1:68167148-68698803	-5.49552	0.01945	down
ENST00000434072	ENSG00000232284	chr1:68167148-68698803	-5.49552	0.01945	down
ENST00000435315	ENSG00000226751	chr21:16134030-16135411	-4.24753	0.02115	down
ENST00000435354	ENSG00000182648	chr7:156264889-156685924	-3.59854	0.0475	down
ENST00000435354	ENSG00000182648	chr7:156264889-156685924	-3.59854	0.0475	down
ENST00000437322	ENSG00000234390	chrX:49641326-49643844	-3.04915	0.0111	down
ENST00000437322	ENSG00000234390	chrX:49641326-49643844	-3.04915	0.0111	down
ENST00000438736	ENSG00000233978	chr2:43268331-43270921	-2.83198	0.0246	down
ENST00000439105	ENSG00000232019	chr7:84568664-84569561	-3.60316	0.0184	down
ENST00000441428	ENSG00000237832	chr20:13829892-16033842	-inf	0.0185	down
ENST00000441428	ENSG00000237832	chr20:13829892-16033842	-inf	0.0185	down
ENST00000443802	ENSG00000233593	chr1:91248542-91317207	-5.02869	0.0341	down
ENST00000446102	ENSG00000231407	chr1:170429593-170522974	-4.81478	0.0249	down
ENST00000447572	ENSG00000228452	chr1:43232915-43263968	-inf	0.02635	down
ENST00000454019	ENSG00000235958	chr20:3087558-3140842	-inf	0.0431	down
ENST00000454019	ENSG00000235958	chr20:3087558-3140842	-inf	0.0431	down
ENST00000454019	ENSG00000235958	chr20:3087558-3140842	-inf	0.0431	down
ENST00000454219	ENSG00000228084	chr1:100433938-100492535	-7.00532	0.0247	down
ENST00000454219	ENSG00000228084	chr1:100433938-100492535	-7.00532	0.0247	down
ENST00000464331	ENSG00000241229	chr20:42543491-42698256	-4.43971	0.0403	down
ENST00000464331	ENSG00000241229	chr20:42543491-42698256	-4.43971	0.0403	down
ENST00000464331	ENSG00000241229	chr20:42543491-42698256	-4.43971	0.0403	down
ENST00000464331	ENSG00000241229	chr20:42543491-42698256	-4.43971	0.0403	down
ENST00000465548	ENSG00000271147	chrX:101854095-101973607	-680.599	0.04425	down
ENST00000465548	ENSG00000271147	chrX:101854095-101973607	-680.599	0.04425	down
ENST00000465548	ENSG00000271147	chrX:101854095-101973607	-680.599	0.04425	down
ENST00000465548	ENSG00000271147	chrX:101854095-101973607	-680.599	0.04425	down
ENST00000465548	ENSG00000271147	chrX:101854095-101973607	-680.599	0.04425	down
ENST00000465548	ENSG00000271147	chrX:101854095-101973607	-680.599	0.04425	down
ENST00000465548	ENSG00000271147	chrX:101854095-101973607	-680.599	0.04425	down
ENST00000465548	ENSG00000271147	chrX:101854095-101973607	-680.599	0.04425	down
ENST00000465548	ENSG00000271147	chrX:101854095-101973607	-680.599	0.04425	down
ENST00000466711	ENSG00000240205	chr12:116155529-116155816	-inf	5e-05	down
ENST00000468232	ENSG00000242578	chr3:170128299-170136403	-3.79585	0.0273	down
ENST00000472120	ENSG00000239205	chr3:164867793-164875850	-4.25118	0.0147	down
ENST00000475891	ENSG00000244006	chrX:63430569-63430866	-inf	5e-05	down
ENST00000479830	ENSG00000250237	chr5:68334344-68339648	-inf	5e-05	down
ENST00000491364	ENSG00000239356	chr11:65463005-65463306	-2.88461	0.0387	down
ENST00000495609	ENSG00000240577	chr10:5673425-5673716	-inf	0.0001	down
ENST00000498652	ENSG00000272801	chr7:27145802-27197555	-inf	0.02085	down
ENST00000500112	ENSG00000247844	chr8:128220110-128231333	-2.27058	5e-05	down
ENST00000500741	ENSG00000248008	chr12:120907652-120936296	-2.26201	0.0349	down
ENST00000500741	ENSG00000248008	chr12:120907652-120936296	-2.26201	0.0349	down
ENST00000500741	ENSG00000248008	chr12:120907652-120936296	-2.26201	0.0349	down
ENST00000503263	ENSG00000249684	chr5:177236175-177410055	-3.88239	0.02185	down
ENST00000504817	ENSG00000249114	chr5:31639516-32122047	-4.21069	0.03295	down
ENST00000504817	ENSG00000249114	chr5:31639516-32122047	-4.21069	0.03295	down
ENST00000514600	ENSG00000248307	chr4:138948575-139163503	-28.5336	0.0279	down
ENST00000517028	ENSG00000252837	chr14:58030639-58448912	-inf	0.0329	down
ENST00000517028	ENSG00000252837	chr14:58030639-58448912	-inf	0.0329	down
ENST00000519077	ENSG00000253352	chr22:31366662-31375381	-1.62565	0.002	down
ENST00000521725	ENSG00000253396	chr8:41292816-41297938	-2.96384	0.03785	down
ENST00000524818	ENSG00000254473	chr9:86274877-86328293	-3.95168	0.03265	down
ENST00000524818	ENSG00000254473	chr9:86274877-86328293	-3.95168	0.03265	down
ENST00000524818	ENSG00000254473	chr9:86274877-86328293	-3.95168	0.03265	down
ENST00000530344	ENSG00000247271	chr11:10830843-10928349	-inf	0.01575	down
ENST00000531973	ENSG00000255242	chr14:73945188-74025651	-1.78465	0.0109	down
ENST00000531973	ENSG00000255242	chr14:73945188-74025651	-1.78465	0.0109	down
ENST00000531973	ENSG00000255242	chr14:73945188-74025651	-1.78465	0.0109	down
ENST00000542797	ENSG00000256258	chr12:132106435-132107748	-inf	0.0001	down
ENST00000544868	ENSG00000251562	chr11:65265232-65278498	-1.91792	0.019	down
ENST00000547600	ENSG00000247774	chr12:47469489-47630443	-48.9182	0.02215	down
ENST00000547600	ENSG00000247774	chr12:47469489-47630443	-48.9182	0.02215	down
ENST00000547600	ENSG00000247774	chr12:47469489-47630443	-48.9182	0.02215	down
ENST00000553046	ENSG00000257272	chr14:36288429-36536396	-inf	0.02845	down
ENST00000553561	ENSG00000258460	chr14:101798852-101800668	-2.84073	0.01245	down
ENST00000557174	ENSG00000258885	chr9:36833271-37034103	-5.69265	0.0265	down
ENST00000557174	ENSG00000258885	chr9:36833271-37034103	-5.69265	0.0265	down
ENST00000557174	ENSG00000258885	chr9:36833271-37034103	-5.69265	0.0265	down
ENST00000557174	ENSG00000258885	chr9:36833271-37034103	-5.69265	0.0265	down
ENST00000557174	ENSG00000258885	chr9:36833271-37034103	-5.69265	0.0265	down
ENST00000557174	ENSG00000258885	chr9:36833271-37034103	-5.69265	0.0265	down
ENST00000557174	ENSG00000258885	chr9:36833271-37034103	-5.69265	0.0265	down
ENST00000557174	ENSG00000258885	chr9:36833271-37034103	-5.69265	0.0265	down
ENST00000557174	ENSG00000258885	chr9:36833271-37034103	-5.69265	0.0265	down
ENST00000557174	ENSG00000258885	chr9:36833271-37034103	-5.69265	0.0265	down
ENST00000557174	ENSG00000258885	chr9:36833271-37034103	-5.69265	0.0265	down
ENST00000557174	ENSG00000258885	chr9:36833271-37034103	-5.69265	0.0265	down
ENST00000557174	ENSG00000258885	chr9:36833271-37034103	-5.69265	0.0265	down
ENST00000557544	ENSG00000258777	chr14:62147758-62263146	-5.38166	0.0358	down
ENST00000557544	ENSG00000258777	chr14:62147758-62263146	-5.38166	0.0358	down
ENST00000557544	ENSG00000258777	chr14:62147758-62263146	-5.38166	0.0358	down
ENST00000557687	ENSG00000258598	chr14:104842866-104845288	-inf	0.0001	down
ENST00000558607	ENSG00000259712	chr15:52121824-52392720	-2.7829	0.033	down
ENST00000559243	ENSG00000259264	chr15:74471806-74628813	-inf	0.02995	down
ENST00000561560	ENSG00000261712	chr15:79705699-79706228	-inf	0.0001	down
ENST00000561606	ENSG00000259802	chr5:10352812-10353713	-4.05184	0.02175	down
ENST00000561606	ENSG00000259802	chr5:10352812-10353713	-4.05184	0.02175	down
ENST00000561606	ENSG00000259802	chr5:10352812-10353713	-4.05184	0.02175	down
ENST00000561653	ENSG00000260095	chr16:2479394-2509980	-inf	0.0263	down
ENST00000562874	ENSG00000260023	chr16:70610203-70611571	-5.11663	0.04235	down
ENST00000564340	ENSG00000260565	chr16:2710349-2723445	-3.86633	0.01695	down
ENST00000564629	ENSG00000260267	chr16:31468031-31478487	-1.8089	0.03215	down
ENST00000564629	ENSG00000260267	chr16:31468031-31478487	-1.8089	0.03215	down
ENST00000564629	ENSG00000260267	chr16:31468031-31478487	-1.8089	0.03215	down
ENST00000564629	ENSG00000260267	chr16:31468031-31478487	-1.8089	0.03215	down
ENST00000566098	ENSG00000260905	chr16:22623863-22624804	-inf	5e-05	down
ENST00000566840	ENSG00000260476	chr2:10161704-10162952	-3.4874	0.00975	down
ENST00000567742	ENSG00000261347	chr11:69282365-69284473	-2.7451	0.0164	down
ENST00000568708	ENSG00000261124	chr16:31072163-31085641	-inf	0.0441	down
ENST00000568708	ENSG00000261124	chr16:31072163-31085641	-inf	0.0441	down
ENST00000568708	ENSG00000261124	chr16:31072163-31085641	-inf	0.0441	down
ENST00000568708	ENSG00000261124	chr16:31072163-31085641	-inf	0.0441	down
ENST00000568708	ENSG00000261124	chr16:31072163-31085641	-inf	0.0441	down
ENST00000569291	ENSG00000261474	chr16:31460855-31464814	-2.14318	0.0383	down
ENST00000569860	ENSG00000261117	chr2:12855540-12856353	-3.49289	0.0098	down
ENST00000573896	ENSG00000182310	chr19:52188615-52215640	-inf	0.0316	down
ENST00000575911	ENSG00000262213	chr17:1145232-1157294	-inf	5e-05	down
ENST00000577066	ENSG00000226137	chr17:79002932-79008501	-2.35204	0.01395	down
ENST00000577066	ENSG00000226137	chr17:79002932-79008501	-2.35204	0.01395	down
ENST00000577066	ENSG00000226137	chr17:79002932-79008501	-2.35204	0.01395	down
ENST00000577066	ENSG00000226137	chr17:79002932-79008501	-2.35204	0.01395	down
ENST00000577066	ENSG00000226137	chr17:79002932-79008501	-2.35204	0.01395	down
ENST00000577066	ENSG00000226137	chr17:79002932-79008501	-2.35204	0.01395	down
ENST00000577066	ENSG00000226137	chr17:79002932-79008501	-2.35204	0.01395	down
ENST00000577066	ENSG00000226137	chr17:79002932-79008501	-2.35204	0.01395	down
ENST00000577066	ENSG00000226137	chr17:79002932-79008501	-2.35204	0.01395	down
ENST00000580173	ENSG00000266536	chr2:85788684-85809154	-5.55414	0.03195	down
ENST00000580618	ENSG00000265628	chr18:6437062-6437337	-inf	0.0002	down
ENST00000582564	ENSG00000265702	chr17:60776604-60885705	-3.47049	0.03445	down
ENST00000582564	ENSG00000265702	chr17:60776604-60885705	-3.47049	0.03445	down
ENST00000582564	ENSG00000265702	chr17:60776604-60885705	-3.47049	0.03445	down
ENST00000582564	ENSG00000265702	chr17:60776604-60885705	-3.47049	0.03445	down
ENST00000582564	ENSG00000265702	chr17:60776604-60885705	-3.47049	0.03445	down
ENST00000582564	ENSG00000265702	chr17:60776604-60885705	-3.47049	0.03445	down
ENST00000586154	ENSG00000267427	chr19:6210389-6212492	-1.23948	0.0214	down
ENST00000590021	ENSG00000267684	chr19:32456547-32457875	-2.95636	0.0215	down
ENST00000591815	ENSG00000267058	chr19:44376514-44405957	-3.89894	0.044	down
ENST00000592405	ENSG00000267013	chr18:52773134-52791537	-6.39781	0.02	down
ENST00000594721	ENSG00000268734	chr19:55402038-55402786	-4.98027	0.0492	down
ENST00000594721	ENSG00000268734	chr19:55402038-55402786	-4.98027	0.0492	down
ENST00000594721	ENSG00000268734	chr19:55402038-55402786	-4.98027	0.0492	down
ENST00000594721	ENSG00000268734	chr19:55402038-55402786	-4.98027	0.0492	down
ENST00000594721	ENSG00000268734	chr19:55402038-55402786	-4.98027	0.0492	down
ENST00000594721	ENSG00000268734	chr19:55402038-55402786	-4.98027	0.0492	down
ENST00000594721	ENSG00000268734	chr19:55402038-55402786	-4.98027	0.0492	down
ENST00000594721	ENSG00000268734	chr19:55402038-55402786	-4.98027	0.0492	down
ENST00000595422	ENSG00000268266	chr19:57989016-57994364	-inf	0.0008	down
ENST00000595422	ENSG00000268266	chr19:57989016-57994364	-inf	0.0008	down
ENST00000595422	ENSG00000268266	chr19:57989016-57994364	-inf	0.0008	down
ENST00000595422	ENSG00000268266	chr19:57989016-57994364	-inf	0.0008	down
ENST00000595422	ENSG00000268266	chr19:57989016-57994364	-inf	0.0008	down
ENST00000595422	ENSG00000268266	chr19:57989016-57994364	-inf	0.0008	down
ENST00000595422	ENSG00000268266	chr19:57989016-57994364	-inf	0.0008	down
ENST00000595422	ENSG00000268266	chr19:57989016-57994364	-inf	0.0008	down
ENST00000596071	ENSG00000267811	chr11:62538591-62559493	-inf	0.02415	down
ENST00000596071	ENSG00000267811	chr11:62538591-62559493	-inf	0.02415	down
ENST00000599751	ENSG00000268340	chr20:34106681-34107108	-2.70725	0.01935	down
ENST00000600047	ENSG00000268713	chr19:57772721-57774106	-3.37377	0.028	down
ENST00000600047	ENSG00000268713	chr19:57772721-57774106	-3.37377	0.028	down
ENST00000602211	ENSG00000268913	chr19:38822273-38822716	-4.06947	0.04995	down
ENST00000602405	ENSG00000269928	chr17:8128138-8128798	-2.49122	0.0277	down
ENST00000602813	ENSG00000270103	chr1:28975111-28975245	-1.66715	0.01015	down
ENST00000602816	ENSG00000270041	chr22:24080864-24081476	-4.47191	0.0379	down
ENST00000602845	ENSG00000270170	chr3:196669493-196670884	-2.07807	0.0003	down
ENST00000602845	ENSG00000270170	chr3:196669493-196670884	-2.07807	0.0003	down
ENST00000602845	ENSG00000270170	chr3:196669493-196670884	-2.07807	0.0003	down
ENST00000602845	ENSG00000270170	chr3:196669493-196670884	-2.07807	0.0003	down
ENST00000602845	ENSG00000270170	chr3:196669493-196670884	-2.07807	0.0003	down
ENST00000602845	ENSG00000270170	chr3:196669493-196670884	-2.07807	0.0003	down
ENST00000602845	ENSG00000270170	chr3:196669493-196670884	-2.07807	0.0003	down
ENST00000602912	ENSG00000269913	chr11:67227338-67227784	-2.93235	0.0169	down
ENST00000602912	ENSG00000269913	chr11:67227338-67227784	-2.93235	0.0169	down
ENST00000602912	ENSG00000269913	chr11:67227338-67227784	-2.93235	0.0169	down
ENST00000602951	ENSG00000255517	chr11:66234215-66313709	-inf	0.03225	down
ENST00000602951	ENSG00000255517	chr11:66234215-66313709	-inf	0.03225	down
ENST00000602951	ENSG00000255517	chr11:66234215-66313709	-inf	0.03225	down
ENST00000602951	ENSG00000255517	chr11:66234215-66313709	-inf	0.03225	down
ENST00000602951	ENSG00000255517	chr11:66234215-66313709	-inf	0.03225	down
ENST00000602951	ENSG00000255517	chr11:66234215-66313709	-inf	0.03225	down
ENST00000603314	ENSG00000270237	chr5:137081339-137081840	-inf	0.0001	down
ENST00000606089	ENSG00000271737	chr5:133340837-133341253	-3.23451	0.01585	down
ENST00000606089	ENSG00000271737	chr5:133340837-133341253	-3.23451	0.01585	down
ENST00000606343	ENSG00000272068	chr1:156607574-156610796	-1.665	0.00145	down
ENST00000606343	ENSG00000272068	chr1:156607574-156610796	-1.665	0.00145	down
ENST00000606343	ENSG00000272068	chr1:156607574-156610796	-1.665	0.00145	down
ENST00000606434	ENSG00000272520	chr5:6671218-6674499	-3.20218	0.03015	down
ENST00000606654	ENSG00000272216	chr22:22638311-22641586	-1.59493	0.00585	down
ENST00000607201	ENSG00000272024	chr8:52862843-52863250	-inf	5e-05	down
ENST00000607513	ENSG00000271941	chr3:43328003-43775863	-3.40804	0.04375	down
ENST00000607513	ENSG00000271941	chr3:43328003-43775863	-3.40804	0.04375	down
ENST00000607513	ENSG00000271941	chr3:43328003-43775863	-3.40804	0.04375	down
ENST00000607513	ENSG00000271941	chr3:43328003-43775863	-3.40804	0.04375	down
ENST00000607625	ENSG00000271862	chr5:82345194-82346783	-2.79155	0.0342	down
ENST00000608147	ENSG00000273026	chr1:153931574-153950164	-inf	0.0198	down
ENST00000608147	ENSG00000273026	chr1:153931574-153950164	-inf	0.0198	down
ENST00000608147	ENSG00000273026	chr1:153931574-153950164	-inf	0.0198	down
ENST00000609649	ENSG00000273416	chr1:235267494-235267924	-inf	0.00015	down
ENST00000609742	ENSG00000273038	chr10:33176188-33178239	-3.46513	0.0146	down
ENST00000609911	ENSG00000273415	chr11:127957140-128053879	-4.2152	0.00625	down
GU228575	LSINCT3	chr12:56915712-56984745	-28.3987	0.035	down
NR_024334	FUT8-AS1	chr14:65877309-66210839	-2.83822	0.0352	down
NR_024334	FUT8-AS1	chr14:65877309-66210839	-2.83822	0.0352	down
NR_024334	FUT8-AS1	chr14:65877309-66210839	-2.83822	0.0352	down
NR_024334	FUT8-AS1	chr14:65877309-66210839	-2.83822	0.0352	down
NR_024334	FUT8-AS1	chr14:65877309-66210839	-2.83822	0.0352	down
NR_024492	FLJ42627	chr16:2653350-2696130	-2.87759	0.0331	down
NR_024585	DLG5-AS1	chr10:79686569-79689583	-4.02515	0.0194	down
NR_024585	DLG5-AS1	chr10:79686569-79689583	-4.02515	0.0194	down
NR_026849	LINC00526	chr18:5232874-5246507	-6.48689	0.0262	down
NR_027447	MAN1B1-AS1	chr9:139979397-139981269	-3.32834	0.0103	down
NR_037178_1	LOC100294145	chr6:32861952-32871535	-2.0861	0.00355	down
NR_037921	MAVS	chr20:3827445-3856770	-1.20416	0.00915	down
NR_037921	MAVS	chr20:3827445-3856770	-1.20416	0.00915	down
NR_037921	MAVS	chr20:3827445-3856770	-1.20416	0.00915	down
NR_046097	LOC284581	chr1:205831206-205865215	-2.0728	0.02685	down
NR_103549	LUCAT1	chr5:90598845-90621000	-3.96622	0.01995	down
NR_104104	PPP2R5E	chr14:63838074-64010092	-3.06689	0.0447	down
NR_104104	PPP2R5E	chr14:63838074-64010092	-3.06689	0.0447	down
NR_104104	PPP2R5E	chr14:63838074-64010092	-3.06689	0.0447	down
NR_104104	PPP2R5E	chr14:63838074-64010092	-3.06689	0.0447	down
NR_104104	PPP2R5E	chr14:63838074-64010092	-3.06689	0.0447	down
NR_105018	LOC101929380	chr5:86263137-86543835	-2.80984	0.01215	down
NR_109991	B3GAT3	chr11:62382767-62389647	-3.69982	0.0447	down
NR_109991	B3GAT3	chr11:62382767-62389647	-3.69982	0.0447	down
NR_109991	B3GAT3	chr11:62382767-62389647	-3.69982	0.0447	down
NR_109991	B3GAT3	chr11:62382767-62389647	-3.69982	0.0447	down
NR_109991	B3GAT3	chr11:62382767-62389647	-3.69982	0.0447	down
NR_110665	ROR1-AS1	chr1:64239692-64647181	-2.68269	5e-05	down
NR_110665	ROR1-AS1	chr1:64239692-64647181	-2.68269	5e-05	down
NR_117090	CD24	chrY:21034386-21239433	-1.91673	0.03075	down
NR_117090	CD24	chrY:21034386-21239433	-1.91673	0.03075	down
NR_117090	CD24	chrY:21034386-21239433	-1.91673	0.03075	down
NR_117090	CD24	chrY:21034386-21239433	-1.91673	0.03075	down
NR_130127	ZNF511	chr10:135093134-135166187	-4.09418	0.03085	down
NR_130127	ZNF511	chr10:135093134-135166187	-4.09418	0.03085	down
NR_130127	ZNF511	chr10:135093134-135166187	-4.09418	0.03085	down
NR_130127	ZNF511	chr10:135093134-135166187	-4.09418	0.03085	down
NR_130127	ZNF511	chr10:135093134-135166187	-4.09418	0.03085	down
NR_130127	ZNF511	chr10:135093134-135166187	-4.09418	0.03085	down
TCONS_00001256	XLOC_000544	chr1:208434037-208440263	-4.32727	0.0382	down
TCONS_00001409	XLOC_000724	chr1:18335985-18337010	-inf	0.00015	down
TCONS_00003791	XLOC_001588	chr2:100107780-100125484	-3.31534	0.01035	down
TCONS_00004240	XLOC_002080	chr2:45875881-45877964	-4.4264	0.00695	down
TCONS_00005144	XLOC_002085	chr2:46717888-46852881	-5.57333	0.0266	down
TCONS_00006117	XLOC_002722	chr3:84002800-84103276	-2.11654	0.00045	down
TCONS_00008948	XLOC_003802	chr4:184393763-184400227	-inf	0.0001	down
TCONS_00009029	XLOC_003889	chr4:13656802-13978699	-6.54264	0.0442	down
TCONS_00010076	XLOC_004530	chr5:121165111-121176422	-inf	5e-05	down
TCONS_00012034	XLOC_005567	chr6:277863-286279	-2.57909	0.0287	down
TCONS_00014706	XLOC_006804	chr8:57942968-57965702	-2.39576	0.0259	down
TCONS_00014881	XLOC_006949	chr8:143073634-143078899	-inf	0.0001	down
TCONS_00016324	XLOC_007698	chr9:46122188-46123597	-inf	0.0001	down
TCONS_00020935	XLOC_010206	chr12:115525788-115527098	-3.53192	0.04115	down
TCONS_00021010	XLOC_010272	chr12:132377834-132378419	-inf	5e-05	down
TCONS_00025333	XLOC_012145	chr17:21356141-21357099	-4.63897	0.00825	down
TCONS_l2_00017644	XLOC_l2_009322	chr22:23878891-23889980	-2.57924	5e-05	down
TCONS_l2_00026833	XLOC_l2_013954	chr7:105172531-105241322	-2.89146	0.02185	down
TCONS_l2_00030488	XLOC_l2_015728	chrX:48995950-49003812	-2.73017	0.0308	down
uc.183+	uc.183	chr5:171288552-171433877	-inf	0.0253	down
uc.183+	uc.183	chr5:171288552-171433877	-inf	0.0253	down
uc.183+	uc.183	chr5:171288552-171433877	-inf	0.0253	down
uc.183+	uc.183	chr5:171288552-171433877	-inf	0.0253	down
uc.183+	uc.183	chr5:171288552-171433877	-inf	0.0253	down
uc.183+	uc.183	chr5:171288552-171433877	-inf	0.0253	down
uc002wbr.3	BC017214	chr2:242483817-242513546	-2.66815	0.03935	down
uc002znb.3	DQ570096	chr22:18215565-18257536	-3.24911	0.02395	down
uc002znb.3	DQ570096	chr22:18215565-18257536	-3.24911	0.02395	down
uc002znb.3	DQ570096	chr22:18215565-18257536	-3.24911	0.02395	down
uc002znb.3	DQ570096	chr22:18215565-18257536	-3.24911	0.02395	down
uc002znb.3	DQ570096	chr22:18215565-18257536	-3.24911	0.02395	down
uc002znb.3	DQ570096	chr22:18215565-18257536	-3.24911	0.02395	down
uc002znb.3	DQ570096	chr22:18215565-18257536	-3.24911	0.02395	down
uc003amw.1	AK123891	chr22:32896531-32898414	-4.34805	0.0209	down
uc003tql.1	EGFR	chr7:55086713-55324313	-inf	0.02135	down
uc003tql.1	EGFR	chr7:55086713-55324313	-inf	0.02135	down
uc003tql.1	EGFR	chr7:55086713-55324313	-inf	0.02135	down
uc003tql.1	EGFR	chr7:55086713-55324313	-inf	0.02135	down
uc003tql.1	EGFR	chr7:55086713-55324313	-inf	0.02135	down
uc003tql.1	EGFR	chr7:55086713-55324313	-inf	0.02135	down
uc003tql.1	EGFR	chr7:55086713-55324313	-inf	0.02135	down
uc010mzw.3	GTF3C4	chr9:135468383-135570342	-2.69505	0.0012	down
uc010mzw.3	GTF3C4	chr9:135468383-135570342	-2.69505	0.0012	down
uc010mzw.3	GTF3C4	chr9:135468383-135570342	-2.69505	0.0012	down
uc010mzw.3	GTF3C4	chr9:135468383-135570342	-2.69505	0.0012	down
uc010mzw.3	GTF3C4	chr9:135468383-135570342	-2.69505	0.0012	down
uc010nqt.1	THOC2	chrX:122734411-122866906	-2.12435	0.04615	down
uc010nqt.1	THOC2	chrX:122734411-122866906	-2.12435	0.04615	down
uc010nqt.1	THOC2	chrX:122734411-122866906	-2.12435	0.04615	down
uc010nqt.1	THOC2	chrX:122734411-122866906	-2.12435	0.04615	down
uc010nqt.1	THOC2	chrX:122734411-122866906	-2.12435	0.04615	down
uc010nqt.1	THOC2	chrX:122734411-122866906	-2.12435	0.04615	down
uc010nqt.1	THOC2	chrX:122734411-122866906	-2.12435	0.04615	down
uc010nqt.1	THOC2	chrX:122734411-122866906	-2.12435	0.04615	down
uc010xko.2	AK297919	chr19:9671009-9673435	-5.33471	0.0242	down
uc011ear.1	ZBTB24	chr6:109765264-109804440	-2.12956	0.04935	down
uc011ear.1	ZBTB24	chr6:109765264-109804440	-2.12956	0.04935	down
uc011ear.1	ZBTB24	chr6:109765264-109804440	-2.12956	0.04935	down
uc021pbg.1	BC005081	chr1:156611181-156631216	-2.80035	0.00795	down
uc021pbg.1	BC005081	chr1:156611181-156631216	-2.80035	0.00795	down
uc021pbg.1	BC005081	chr1:156611181-156631216	-2.80035	0.00795	down
uc021pbg.1	BC005081	chr1:156611181-156631216	-2.80035	0.00795	down
uc021pbg.1	BC005081	chr1:156611181-156631216	-2.80035	0.00795	down
uc021ume.2	TMEM259	chr19:999600-1021117	-4.33504	0.03505	down
uc021ume.2	TMEM259	chr19:999600-1021117	-4.33504	0.03505	down
uc021ume.2	TMEM259	chr19:999600-1021117	-4.33504	0.03505	down
uc021ume.2	TMEM259	chr19:999600-1021117	-4.33504	0.03505	down
uc021ume.2	TMEM259	chr19:999600-1021117	-4.33504	0.03505	down
uc021uou.1	BC018887	chr19:10415478-10444316	-6.83408	0.0211	down
uc021xvv.1	AK023178	chr5:441644-473213	-2.95797	0.0492	down
uc022bka.1	BC016143_9	chr9:95571669-95661890	-4.37978	0.04605	down

## Sheet: miRNA
Differently expressed miRNA
mature-miRNA	log2(fold change)	P-value	Regulation
hsa-let-7a-5p	1.59055	0.0283537	up
hsa-let-7a-5p	1.59055	0.0283537	up
hsa-let-7a-5p	1.59055	0.0283537	up
hsa-let-7g-5p	1.4516	0.0154903	up
hsa-let-7i-5p	0.94372	0.0227735	up
hsa-miR-103a-3p	2.32794	0.00698808	up
hsa-miR-103a-3p	2.32794	0.00698808	up
hsa-miR-146a-5p	1.71194	0.00462303	up
hsa-miR-185-5p	1.11618	0.00738074	up
hsa-miR-22-3p	1.53622	0.00325804	up
hsa-miR-2355-3p	3.7625	0.015804	up
hsa-miR-26a-5p	0.776964	0.0439387	up
hsa-miR-26a-5p	0.776964	0.0439387	up
hsa-miR-26b-5p	1.12416	0.0108241	up
hsa-miR-502-3p	1.87447	0.0426125	up
hsa-miR-novel-chr10_1692	2.72176	0.0085462	up
hsa-miR-novel-chr1_17962	3.00692	0.0199552	up
hsa-miR-novel-chr21_22173	2.01433	0.00573292	up
hsa-miR-193a-5p	-0.838633	0.0285885	down
hsa-miR-20b-5p	-3.20163	0.024336	down
hsa-miR-30d-5p	-1.19125	0.0282589	down
hsa-miR-939-5p	-1.24244	0.0354613	down
hsa-miR-novel-chr18_13929	-5.46597	0.0445702	down
hsa-miR-novel-chr19_16537	-3.56359	0.030453	down
hsa-miR-novel-chr3_27952	-1.86917	0.0132292	down
hsa-miR-novel-chrX_43558	-5.46597	0.0445702	down
hsa-miR-novel-chrX_43846	-2.31451	0.00347034	down

## Sheet: mRNA
Differently expressed mRNA
gene	log2(fold change)	p_value	Regulation
ARHGAP33	1.78848	0.00765	up
SKAP2	1.78758	0.0005	up
COPZ2	1.96804	0.00845	up
PRKAR2B	1.99538	5e-05	up
ITGA2B	1.35751	0.0235	up
OSBPL7	1.39052	0.01225	up
CACNA1G	1.71685	0.02195	up
ETV1	1.0273	0.0415	up
AGK	1.73351	0.01295	up
PRSS21	2.27655	0.02525	up
MGST1	1.43732	0.0382	up
CD9	1.69274	0.0018	up
MAP4K5	2.08722	0.00345	up
EHD3	1.31072	0.0026	up
YAF2	1.2986	0.00815	up
FHL1	1.86471	0.0054	up
GCLM	1.21729	0.0172	up
GABARAPL2	1.21872	0.01455	up
VCL	1.68038	0.0003	up
C6	1.99267	0.01415	up
RAB27B	1.49404	0.00025	up
TNC	1.28766	0.0331	up
AP2S1	1.22248	0.02945	up
ARHGAP6	1.43976	0.0032	up
VAMP3	1.73137	0.00965	up
LTBP1	1.93909	0.00075	up
MCUR1	1.34363	0.03805	up
LAMA3	1.44192	0.0277	up
DGKG	1.32925	0.0239	up
GUCY1B3	1.89698	0.00015	up
SNX24	1.69029	0.004	up
MYLK	1.30128	0.00195	up
SNAP91	1.23347	0.0287	up
CD84	2.01922	0.00405	up
STAG3	1.25354	0.047	up
INPP5A	1.44778	0.03865	up
KIF2A	1.76948	0.0006	up
GNB5	1.75024	0.00675	up
DAPP1	1.72815	0.00155	up
SLC44A1	1.73343	0.0216	up
MNT	1.22057	0.0314	up
CDC42	1.38178	0.0021	up
NCK2	1.12764	0.00705	up
ARHGAP10	1.30484	0.00165	up
CDH19	2.19887	0.0472	up
TRHDE	1.65093	0.03975	up
IKBKG	1.33784	0.0265	up
CLCN4	1.71758	0.0068	up
PICALM	1.07293	0.0115	up
NUP37	1.60851	0.0373	up
GRAMD4	1.18893	0.028	up
MCAM	1.07648	0.0177	up
RAP1GAP	1.54224	0.01475	up
MYH7B	1.34224	0.0428	up
CEACAM1	1.32431	0.03365	up
RFX3	1.51378	0.04375	up
AFP	4.05233	0.0278	up
PCNP	1.49948	0.0055	up
CDC14B	1.73331	5e-05	up
FYB	1.08405	0.0084	up
ITGB5	2.0377	5e-05	up
TNPO1	1.23327	0.0049	up
HACE1	1.85983	0.00265	up
ABCB1	1.62068	0.0464	up
EIF2AK1	1.02581	0.00745	up
HBQ1	2.4505	0.04055	up
PPEF1	1.43185	0.0363	up
NLK	1.28397	0.0083	up
TMEM40	1.45403	0.0242	up
KIF9	2.23158	0.00225	up
SMOX	1.38383	0.0058	up
FXYD5	1.10856	0.01535	up
CDIP1	1.38773	0.004	up
LYZ	1.344	0.04865	up
RAB11FIP3	1.29681	0.02925	up
GNPTG	1.48188	0.0448	up
MCOLN1	1.39468	0.0475	up
CMTM6	1.16526	0.02755	up
SNAP23	2.10742	5e-05	up
PTGS1	1.91107	5e-05	up
MARCH2	1.6334	0.0004	up
POLRMT	1.53042	0.0036	up
GGT5	2.76967	0.0124	up
ADRBK2	1.71096	0.0497	up
SOX10	1.68285	0.0277	up
CENPM	1.76436	0.04155	up
DMC1	2.45902	0.01345	up
TIMP3	1.17864	0.0286	up
GRAP2	1.67781	0.00085	up
PVALB	2.37106	0.003	up
RBX1	1.73147	0.02885	up
ATP6V1D	1.14195	0.04685	up
C14orf105	4.09842	0.00095	up
C14orf166B	2.86782	0.00855	up
EMC9	2.61954	0.0184	up
NFATC4	1.58378	0.025	up
TUBB1	2.25331	5e-05	up
FERMT1	1.8369	0.02555	up
MYL9	1.51933	0.0043	up
CST3	1.39504	0.0006	up
WFDC2	2.85444	0.00525	up
ACOT8	1.89262	0.0123	up
SMAD7	1.41084	0.0252	up
RIOK3	1.14628	0.0196	up
PGRMC1	2.0601	5e-05	up
MID1	1.91805	0.0283	up
PORCN	1.90992	0.00485	up
MAGED2	1.65907	0.0194	up
SYTL4	1.72534	0.0061	up
GLA	1.63824	0.0348	up
ACP5	1.85479	0.0415	up
VWA8	1.32378	0.01255	up
PHKB	1.92756	5e-05	up
IQCH	1.41438	0.0392	up
RAB11A	1.49542	0.02395	up
FAH	2.72082	5e-05	up
DTWD1	1.61016	0.00295	up
OIP5	2.81402	0.04485	up
BLOC1S6	1.41974	0.0051	up
CA2	1.53589	0.00315	up
CPQ	1.86947	0.0058	up
IL4I1	2.67648	0.00775	up
OLFM2	2.59146	0.0095	up
TGFB1	1.10065	0.0495	up
CEACAM5	1.86695	0.05	up
HPN	2.45241	0.0012	up
MTPN	1.62718	0.00145	up
STEAP1B	2.25217	0.0464	up
TSPAN12	1.76754	0.021	up
PRUNE2	1.93583	0.00565	up
GLIS3	1.39938	0.0319	up
PDLIM1	1.6995	5e-05	up
ATE1	1.61536	0.01805	up
C10orf54	1.69953	0.0165	up
C10orf2	3.10687	0.031	up
SFXN3	1.31231	0.00635	up
RUNDC3A	1.63661	0.0285	up
TRIM16L	1.59979	0.01885	up
SLC6A4	2.67044	0.00195	up
ALDH3A1	1.47644	0.0253	up
SGCA	1.50087	0.02945	up
ABCC3	1.5455	0.00125	up
MPP2	1.48911	0.0238	up
MMD	1.58012	0.00025	up
ALDOC	2.52203	0.00255	up
SLAIN2	1.83922	0.0014	up
DCUN1D4	2.07459	0.00145	up
PF4V1	2.29523	5e-05	up
CLCN3	1.08229	0.02435	up
SIAE	1.74754	0.028	up
GPR133	1.28393	0.00525	up
ACRBP	1.73136	0.006	up
CHPT1	1.13014	0.04935	up
SOD2	1.38022	0.00455	up
COL9A1	2.7818	0.01595	up
NNT	1.01771	0.0333	up
SPARC	1.8085	5e-05	up
GRM6	2.48719	0.01135	up
HRG	3.11585	0.0083	up
NIT2	1.08176	0.0444	up
PDCD10	1.1208	0.01575	up
MORC1	1.35593	0.01475	up
FRMD4B	1.09338	0.0387	up
SLC41A3	1.43419	0.0037	up
NEK4	1.56537	0.01465	up
MOB1A	1.41994	5e-05	up
ACVR1	1.48154	0.00185	up
SLC30A3	1.36748	0.02955	up
GRB14	2.5509	0.00065	up
FHL2	1.28373	0.04405	up
ODC1	1.29207	0.00355	up
WIPF1	1.24444	0.0069	up
ORC4	1.35056	0.033	up
PLEK	1.01004	0.0312	up
THADA	1.7175	0.0098	up
PLEKHA3	1.41688	0.0462	up
EPHA4	1.91105	0.0033	up
SCP2	1.12217	0.04085	up
DNAJC6	2.09605	0.00525	up
NID1	1.03444	0.03685	up
TSPAN1	1.59512	0.0349	up
PTBP2	1.22901	0.0401	up
PRDX6	1.45419	0.00085	up
ESYT2	1.24659	0.027	up
SLC8A2	1.64969	0.02725	up
MREG	2.05436	0.02605	up
MFSD1	1.41664	0.0031	up
GDA	2.31918	0.0034	up
C1orf198	1.39923	0.00905	up
MLH3	1.82172	0.0071	up
LGALSL	2.02785	5e-05	up
GPAM	1.50461	0.03815	up
TP53AIP1	1.88222	0.0274	up
PLXDC2	1.93306	0.0076	up
DNAJC15	1.39624	0.0173	up
EXOSC8	1.41502	0.05	up
CLU	1.6346	0.02675	up
CHRNA2	1.85933	0.0012	up
TEX14	2.7316	0.04875	up
A1BG	2.19459	0.019	up
RNF115	1.50423	0.04195	up
PAEP	1.96964	0.0293	up
NT5C3A	1.50795	0.0071	up
CALD1	1.08601	0.02475	up
RASSF8	1.09242	0.04065	up
PLP1	1.4164	0.0049	up
PLA2G12A	1.25392	0.05	up
PPP4R1L	2.03167	0.00215	up
F13A1	1.92937	0.00175	up
EMC3	1.40868	0.04905	up
DOK4	1.68846	0.0101	up
GPR18	2.41588	0.03925	up
ABCC4	1.09502	0.0465	up
PSMF1	1.08072	0.02375	up
MAX	1.23621	0.01295	up
DYNLRB1	1.20686	0.00325	up
ZC4H2	1.72438	0.0352	up
HRASLS	1.47665	0.04575	up
RAP1B	1.27475	0.00095	up
TMEM175	1.15583	0.0056	up
TUBA4A	1.37706	0.0054	up
GNG11	1.91498	0.00205	up
GAL3ST1	1.96031	5e-05	up
YWHAH	1.14756	0.0007	up
FOXP2	1.6552	0.0376	up
MMP28	1.77445	0.03475	up
LRRC6	1.68763	0.0157	up
CDKN2D	1.58791	0.0027	up
HEATR5A	1.09523	0.04865	up
DAD1	1.39362	0.0005	up
CDO1	2.86586	0.02615	up
GALNT8	2.84217	0.0076	up
CNN1	2.00028	0.00265	up
ZSCAN10	1.68191	0.01825	up
SULT4A1	2.11686	0.0267	up
SAMD10	1.96075	0.0237	up
CYP2E1	1.83344	0.01985	up
MPP1	1.13491	0.00365	up
HSD17B3	2.19154	0.0178	up
SH3BGRL	1.38582	0.00675	up
NDFIP1	1.53715	0.02075	up
MAP1B	1.24991	0.01055	up
WDR44	1.12983	0.0324	up
KHDRBS3	1.09819	0.03575	up
RFX1	1.95576	0.02685	up
FCRLA	1.25151	0.04415	up
EFR3A	1.14988	0.0424	up
PTPRA	1.30775	0.0096	up
ANGPTL3	4.87111	0.0054	up
WASF3	1.85318	0.00545	up
TMCC2	1.52157	0.02	up
SPG20	1.63767	0.0132	up
ZNF414	1.73049	0.015	up
MACROD1	2.3638	0.02015	up
LGALS12	1.67614	0.0322	up
LARGE	1.3588	0.0397	up
GIMAP6	1.27351	0.0203	up
ACTR3B	2.21755	0.0061	up
CHL1	1.55132	0.0272	up
TSPAN2	1.79858	0.0224	up
TMEM106C	1.13847	0.00725	up
FST	1.96086	0.02895	up
ERN2	1.90734	0.00835	up
IL15RA	1.77997	0.00485	up
CABLES1	1.74947	0.02205	up
C12orf39	1.67033	0.002	up
SPOCD1	1.3443	0.02255	up
TMEM258	1.29543	0.042	up
UBAC2	1.24898	0.0306	up
UBQLN1	1.24598	0.00875	up
CD36	1.62848	0.001	up
LMO2	1.29796	0.0415	up
TEC	1.44075	0.047	up
FBXL8	1.39311	0.04965	up
PCNXL2	1.28478	0.038	up
NPL	1.67452	0.0142	up
SERPINE2	1.59659	0.00215	up
ITM2B	1.34036	0.00085	up
IGF2BP3	1.11595	0.0305	up
GPNMB	2.37016	0.00045	up
CIDEB	1.96941	0.0248	up
UBAP2	1.00275	0.0165	up
TLN1	1.19468	0.0193	up
SIT1	2.31226	0.0425	up
GMPR	2.10925	0.00015	up
TMPRSS4	1.34897	0.04835	up
TRPC6	1.30541	0.0292	up
THBS1	1.67022	5e-05	up
GCOM1	1.42439	0.04965	up
BRDT	2.30078	0.0039	up
NCOA4	1.68734	0.00095	up
SLC40A1	1.06214	0.001	up
TMOD3	1.22467	0.04415	up
RAP1GDS1	1.27203	0.0073	up
MMRN1	2.33294	0.0012	up
PDE5A	2.36457	5e-05	up
ANXA3	2.16421	0.0005	up
EGF	1.63056	0.03545	up
AMIGO2	1.7292	0.0439	up
STON2	1.87622	5e-05	up
GCNT3	1.7562	0.0453	up
ETFA	1.33981	0.0136	up
TPM1	1.45013	0.0016	up
PCSK6	1.83876	0.0002	up
CDH13	1.62904	0.0319	up
PCTP	1.94559	0.00195	up
SCRN2	1.24757	0.0388	up
FBXO15	1.71913	0.00495	up
FHAD1	1.32761	0.01395	up
ARHGEF19	2.43494	0.0023	up
NBPF3	1.36485	0.04105	up
PRKACB	1.19389	0.0124	up
NME7	1.25754	0.04895	up
PPOX	1.11972	0.0235	up
LHX9	2.0896	0.0129	up
MBOAT2	1.48411	0.01615	up
PYCR2	1.13041	0.0097	up
MEIS1	1.08407	0.0212	up
NPHP1	1.32897	0.01455	up
FAHD2B	2.88526	0.0079	up
RHBDD1	1.35179	0.0271	up
ARL6IP5	1.13721	0.00575	up
TAGLN3	2.44749	0.02435	up
MED12L	1.96445	0.0024	up
TM4SF19	4.6798	0.0011	up
KLHL8	1.04676	0.02215	up
SSBP2	1.43363	0.01495	up
CDKAL1	1.38517	0.0115	up
DOK3	1.10379	0.0483	up
MLIP	2.24599	0.00825	up
ANO7	1.9907	0.0308	up
ARHGAP18	1.39127	0.0001	up
AGBL3	1.97349	0.0219	up
LANCL3	1.97445	0.0264	up
MAGEA4	1.74639	0.0012	up
ZNF185	1.66785	0.00225	up
UHRF2	1.13855	0.027	up
NTRK2	1.17631	0.03905	up
STOM	1.66156	0.00875	up
LCN2	1.93142	0.0005	up
RSU1	1.70536	0.0015	up
FAM13C	1.28044	0.03515	up
RGS10	1.51393	5e-05	up
PGAP2	1.33928	0.03315	up
SLC43A1	2.0624	0.00285	up
PTPRJ	1.67255	0.0002	up
ESAM	2.11861	0.00485	up
MPZL2	1.82996	0.04555	up
CNTN5	3.43671	0.0018	up
FCGR1A	3.99458	0.00285	up
CD226	1.98222	0.00275	up
RGS18	1.85003	5e-05	up
PIP4K2A	1.09148	0.0057	up
ENKUR	1.47137	0.0043	up
CACNA2D4	1.37755	0.0082	up
RAD9B	2.23139	0.0193	up
TEX30	2.80737	0.00305	up
CSNK1G3	1.42188	0.0014	up
FER	1.59981	0.00725	up
ASAP2	1.41858	0.01965	up
ZNF385D	1.62915	0.0036	up
CCDC175	1.28117	0.0392	up
RABGAP1L	1.20938	0.00365	up
PSTPIP2	1.08579	0.03135	up
POC5	1.09796	0.0325	up
PFKM	1.01533	0.0238	up
GRIA4	1.41131	0.02995	up
MBNL1	1.45331	0.00415	up
SAR1B	1.99908	0.01295	up
PLOD2	1.49301	0.02365	up
CPB1	3.16682	0.00135	up
BANK1	1.00088	0.0444	up
DAB2	1.43263	0.001	up
SCOC	1.93641	0.0014	up
SMARCA5	1.16663	0.01905	up
TMEM87B	1.27992	0.02585	up
ASAP1	1.29252	0.0142	up
FAM81B	1.74452	0.01405	up
INO80C	1.83502	0.00845	up
CMIP	1.43252	0.0015	up
C16orf74	1.70159	0.0052	up
ANKH	1.8097	0.00805	up
ANGPT1	1.90679	0.0006	up
SH3RF1	1.54421	0.0461	up
TMSB4Y	2.34941	5e-05	up
PDE1C	1.6965	0.0138	up
RAB6B	1.38049	0.031	up
TMEM55A	1.9466	0.00265	up
MICU3	3.70763	0.0032	up
GNAQ	1.98427	0.0001	up
UGT2B4	5.36683	0.0479	up
C15orf26	3.0591	0.00645	up
MAP3K7CL	1.40845	0.0041	up
PCDH1	1.40453	0.02015	up
ZFAND3	1.35035	0.0141	up
NPTN	1.28777	0.0101	up
ATP2B2	1.72931	0.02445	up
TSPAN18	1.25864	0.02045	up
LDLRAP1	1.84778	0.0001	up
TSPAN33	1.70476	0.00095	up
TAGLN2	1.62777	0.00015	up
NIT1	1.6278	0.00355	up
DMTN	1.04443	0.019	up
FCER1G	1.90834	0.00025	up
CCDC24	1.51311	0.03375	up
IGF2BP1	1.64555	0.01475	up
ZDHHC1	1.69038	0.04815	up
PTGIR	1.4387	0.0271	up
CALM3	1.29396	0.00695	up
CCDC58	2.19585	0.01175	up
FGFR4	1.43265	0.02385	up
TMEM143	1.25422	0.0384	up
CCL5	1.40438	0.0008	up
ALDH16A1	1.80505	0.0387	up
ZNF385A	1.95924	0.0149	up
TREML1	2.24171	5e-05	up
TNFSF13	1.94935	0.0124	up
WDR90	1.69914	0.00165	up
PDZK1IP1	1.30151	0.0302	up
TAL1	1.4481	0.04195	up
CMPK1	1.3725	0.0014	up
SCNN1D	4.03193	0.0009	up
NEXN	1.85764	0.0018	up
CNST	1.12771	0.04	up
NUP35	1.54807	0.01915	up
H3F3A	1.29384	0.0016	up
TGFA	1.31462	0.01875	up
FSTL1	1.36685	0.00645	up
RNF25	1.69254	0.0498	up
GLB1L	2.27701	0.0131	up
PPM1L	1.49256	0.01145	up
ALB	4.50003	5e-05	up
PF4	1.93316	0.00035	up
MTHFD2L	1.42283	0.0065	up
GYG1	1.43774	0.0166	up
LIPH	2.13916	0.00665	up
C4orf3	1.4478	0.00385	up
GUCY1A3	1.08189	0.0226	up
HHIP	1.52548	0.0175	up
ITGA2	2.38867	0.01175	up
ELOVL7	1.84566	0.0001	up
PGGT1B	1.60549	0.0207	up
RHOBTB3	1.41378	0.0249	up
SFXN1	1.45977	0.0201	up
RELL2	1.85032	0.0414	up
ADCY1	1.57536	0.04455	up
YWHAZ	1.23007	0.01035	up
C9orf89	1.94148	0.00395	up
ARMC3	1.55341	0.022	up
FOLR2	1.50794	0.0482	up
GFI1B	1.96329	5e-05	up
METTL3	1.28861	0.04985	up
JAM3	2.14816	0.00365	up
CMTM5	1.13471	0.04335	up
CKB	1.97653	0.00105	up
ASPG	4.47978	0.00045	up
ALKBH3	1.25251	0.04885	up
SCN3B	1.45771	0.04475	up
FAM227B	2.08296	0.00245	up
TPP1	1.64306	0.0004	up
WDR88	inf	0.0021	up
TMEM135	1.79004	0.0144	up
B2M	1.83549	0.0003	up
KIAA0101	1.75556	0.03395	up
RBPMS2	2.16829	0.0055	up
ELFN2	1.40307	0.02705	up
MAPRE2	1.08318	0.02685	up
SAMD14	1.63775	0.004	up
TPM4	1.20797	0.0174	up
KLK2	1.41684	0.0415	up
ANGPTL4	1.73188	0.02645	up
ZNF558	2.11864	0.0289	up
HIST1H2AE	1.24822	0.00485	up
CX3CR1	1.55974	0.0079	up
SDPR	2.03061	0.00015	up
FAM84B	1.97052	0.00795	up
TMEM208	1.85197	0.03295	up
CXXC4	2.30615	0.04975	up
SFTPB	2.42546	0.0132	up
RNF181	1.59374	0.0205	up
LRRC28	1.42804	0.0037	up
MFF	1.09423	0.0203	up
GCSAML	2.16398	0.0159	up
P2RY12	2.22234	0.0161	up
APLF	1.62939	0.0005	up
ASPSCR1	1.42304	0.00575	up
GP9	2.2227	0.00015	up
LIMS1	1.23162	0.0044	up
REPS2	1.70745	0.04675	up
PYDC1	4.92721	0.00365	up
TRAPPC1	1.39949	0.013	up
FAM153A	1.44374	0.0165	up
FAXDC2	1.44142	0.0077	up
TTLL6	1.92443	0.0048	up
PSG6	1.75953	0.0471	up
FUT3	1.54874	0.0207	up
ZNF672	1.27721	0.0245	up
FGA	3.8549	0.012	up
FGB	5.46569	0.04265	up
CAMTA1	1.22759	0.03695	up
PPIH	2.23835	0.0073	up
LRRC48	1.69468	0.0025	up
FRMD3	1.56226	0.0065	up
ZNF738	1.67757	0.0496	up
TMEM217	2.21378	0.0168	up
NAA16	1.72443	0.0026	up
RAB37	2.17925	0.00035	up
LCLAT1	1.67125	0.0079	up
ADCY5	2.22126	0.006	up
ABLIM3	1.34105	0.0154	up
RP11-683L23.1	2.85919	0.0057	up
C1QA	2.7473	0.01685	up
MOB1B	1.93424	5e-05	up
CSPG4	1.27714	0.0314	up
TRAPPC3L	2.10193	0.01285	up
SUSD5	1.10693	0.0401	up
EIF1	1.26294	0.015	up
SELP	1.86747	0.0019	up
YIF1A	2.00925	0.00255	up
DES	1.09387	0.02655	up
UCP2	1.31782	0.0184	up
DLEU1	1.60868	0.0018	up
RUFY1	2.03943	5e-05	up
ANO6	1.54644	0.018	up
BEND2	2.23388	5e-05	up
NAALADL2	1.16519	0.0237	up
DPY19L2	2.07999	0.00795	up
TSSK6	2.55093	0.0266	up
RNF212	1.50472	0.02265	up
EFCAB13	1.49283	0.0451	up
MSC	2.20439	0.047	up
KLHDC7A	1.07449	0.0404	up
GRM8	1.07116	0.0335	up
PIPOX	2.0284	0.0151	up
MED14	1.654	0.00515	up
CCDC129	2.02782	0.0105	up
MTURN	1.92579	5e-05	up
HIST1H2AC	1.60562	0.00025	up
PCGF5	1.7483	0.0028	up
LSMEM1	2.03252	0.032	up
SLC25A42	1.55551	0.0182	up
SLC9A9	2.29919	0.00045	up
WRB	1.70387	0.01015	up
UBA7	1.3593	0.0084	up
AP1S2	1.3929	0.0022	up
KCNK4	3.55733	5e-05	up
RGS6	1.36073	0.01275	up
C11orf54	1.96743	0.01035	up
CNOT10	1.21488	0.01305	up
WBP2NL	1.95479	0.0224	up
AFMID	1.5155	0.01515	up
TMEM119	2.36934	0.02455	up
CALN1	1.17738	0.0141	up
SMDT1	1.52492	0.0378	up
DAZAP2	1.35023	0.0043	up
GPR1	3.15383	0.00015	up
TMEM50A	2.10536	0.00425	up
TUBA8	1.43823	0.04575	up
ZNF730	inf	0.0002	up
UBE2F	1.26005	0.01485	up
KRTAP19-1	3.94119	0.0088	up
PROS1	1.96285	5e-05	up
TMEM173	1.55559	0.01955	up
SNN	1.47473	0.0014	up
MED12	1.54607	0.01955	up
SEPT5	1.53671	0.02665	up
RNLS	1.91936	0.02715	up
OSBP2	1.92002	0.00165	up
SLC24A3	2.07755	0.002	up
GP1BA	1.87381	0.00445	up
TMEM105	1.98443	0.04905	up
TARSL2	1.61963	0.0132	up
FAM174B	2.12699	5e-05	up
TMEM179B	2.16246	0.01955	up
PBX1	1.43932	0.0029	up
KRT5	1.35033	0.0168	up
TMEM222	1.15521	0.02925	up
C6orf1	2.5735	0.00955	up
RHD	1.95498	0.03695	up
CCK	2.75218	0.02145	up
NAP1L1	1.10832	0.00595	up
RDM1	1.82284	0.00595	up
EXD3	1.17265	0.01765	up
ERC2	1.52553	0.0132	up
C2orf88	1.65598	0.00095	up
SEMA4D	1.68635	0.00205	up
DPYD	1.42496	0.005	up
FAM154B	2.92955	0.04505	up
QRFP	3.26876	0.03725	up
FAM221A	1.38664	0.04405	up
NDUFA4	1.85073	0.00055	up
ZNF573	1.4239	0.00595	up
C8orf76	1.70811	0.02135	up
HIST1H4A	3.49104	0.01995	up
SLC6A9	2.01001	0.0341	up
HIST1H3C	1.17768	0.0444	up
HBG2	3.86295	0.00205	up
KPNA5	1.34038	0.0326	up
C20orf112	1.03447	0.0202	up
VEPH1	1.60709	0.0016	up
MAP3K5	1.25742	0.01125	up
HIST1H2BH	1.46789	0.00275	up
HHLA3	2.28222	0.02355	up
ENPP1	2.01758	0.04115	up
CCDC154	2.74713	0.0129	up
MFAP5	2.17557	0.0044	up
DPP4	1.50666	0.0356	up
CFD	3.66426	0.03045	up
KLHDC1	2.11166	0.00525	up
DNM3	1.98437	0.0006	up
VPS13A	1.23644	0.0324	up
LEKR1	1.4655	0.0315	up
IRAK4	1.24798	0.01405	up
OR2T6	3.31459	0.01495	up
SVIP	1.53708	0.00585	up
SH3BGRL2	2.10728	0.0009	up
ATL1	1.46671	0.0224	up
ZNF28	1.31451	0.03835	up
KCNRG	3.66154	0.02995	up
TLK1	1.0301	0.02635	up
COPS8	2.02184	0.0014	up
STK39	1.00778	0.01345	up
PLXNB3	1.34642	0.04545	up
CES1	1.85415	0.04105	up
GRK5	1.40826	0.00415	up
MFAP3L	1.19276	0.015	up
SGMS1	2.16358	0.00485	up
GP1BB	1.9527	0.0005	up
HIST1H3H	1.72276	0.00215	up
RBM20	1.4989	0.0173	up
TIMM23B	3.67695	0.0302	up
C6orf25	1.85703	5e-05	up
LY6G6F	3.18276	0.00565	up
PSORS1C1	1.16019	0.04035	up
HLA-E	1.24921	0.00115	up
TRIM15	2.16531	0.03005	up
RANBP17	1.69241	0.007	up
IGFL4	2.82016	0.0126	up
TRIQK	1.55394	0.00825	up
SMN2	3.25044	0.00115	up
MFSD2B	2.45352	0.03415	up
LEPROT	1.46888	0.00665	up
NCKIPSD	1.5847	0.01815	up
PPM1N	1.30814	0.0379	up
PRCD	1.25061	0.0423	up
GCGR	1.93265	0.0206	up
FAM228B	1.57611	0.01425	up
FADS3	1.27649	0.0182	up
AC062017.1	5.18509	0.0004	up
POTEG	2.23128	0.0306	up
FRG2B	inf	0.00945	up
AC104809.3	1.40968	0.027	up
OST4	1.78976	0.0008	up
GPX1	1.40762	0.00125	up
APOC2	5.36154	5e-05	up
C12orf75	1.45171	0.00415	up
RP11-383H13.1	1.38193	0.0445	up
CLEC2L	1.46781	0.0192	up
SLFN14	1.62758	0.0063	up
MTFP1	2.24008	0.02795	up
C7orf73	1.02937	0.0327	up
LEFTY1	3.09892	0.04135	up
CFHR1	2.7438	0.04065	up
UBAP1L	1.24389	0.045	up
CTD-2260A17.2	2.41552	0.0329	up
TRNP1	3.29999	0.0102	up
LYN	1.09166	0.00595	up
CKLF-CMTM1	2.74156	0.0064	up
SYS1-DBNDD2	3.34854	0.0081	up
BRK1	1.26759	0.00375	up
LY6G6E	2.07941	0.0458	up
AC226150.4	3.92437	0.02495	up
MTRNR2L8	1.90591	0.0006	up
MTRNR2L10	1.49463	0.002	up
MTRNR2L1	1.88898	5e-05	up
OVCH1-AS1	2.17583	0.04055	up
RP11-571M6.15	256.553	0.00125	up
CUX1	1.28468	0.03535	up
RP1-228P16.5	6.00173	0.04835	up
ITGB3	2.43291	5e-05	up
MYZAP	3.17662	0.04345	up
CHTF8	20.4998	0.0202	up
FXYD1	1.83905	0.0281	up
AP001888.1	2.55905	0.03065	up
CTC-429P9.4	3.95505	0.00095	up
MTRNR2L12	1.90447	0.045	up
AC138517.1	3.27629	0.0471	up
AC003002.6	216.428	0.0021	up
MTRNR2L2	1.67154	0.0053	up
SNURF	3.51944	0.0073	up
NFYA	-1.53246	0.02235	down
LASP1	-1.21522	0.02215	down
M6PR	-1.74278	0.04395	down
ALS2	-2.28358	0.00115	down
CFLAR	-1.16803	0.02045	down
PLXND1	-1.7629	0.00035	down
RBM6	-1.25115	0.0485	down
SLC22A16	-1.66233	0.0338	down
SLC25A13	-2.08558	0.02055	down
DVL2	-1.09665	0.04465	down
CCDC109B	-1.9738	0.03025	down
POLR2J	-1.81125	0.02015	down
WDR54	-1.302	0.0443	down
ZNF195	-1.43731	0.0009	down
ITGA3	-1.22641	0.0155	down
SYNRG	-1.32718	0.00315	down
TMEM132A	-2.28005	0.0015	down
SPATA20	-1.59736	0.0031	down
DBF4	-1.51541	0.01165	down
ADIPOR2	-1.63908	0.0013	down
PROM1	-1.54462	0.0092	down
GAS7	-1.55668	0.02445	down
TSR3	-1.46166	0.0259	down
TEAD3	-2.09096	0.03305	down
DNAJC11	-1.95913	0.0068	down
NADK	-2.29279	5e-05	down
CYTH3	-2.76917	0.0022	down
SPAG9	-1.46087	0.0183	down
MPND	-2.89902	0.00565	down
CRY1	-1.92176	0.02135	down
NFIX	-1.41965	0.0247	down
SEC62	-1.1848	0.00315	down
BAZ1B	-1.44741	0.00075	down
NCAPD2	-1.58733	0.02545	down
TCEB3	-1.07584	0.014	down
MRC2	-1.34468	0.0209	down
PTBP1	-1.20748	0.0251	down
ANLN	-1.78185	0.00325	down
BRCA1	-1.50191	0.003	down
ERCC1	-1.37951	0.034	down
EXTL3	-1.18356	0.0208	down
RNF14	-1.32317	0.02665	down
HEBP1	-2.08817	0.04955	down
GPRC5A	-1.22141	0.0233	down
TACC3	-1.06722	0.0105	down
RGPD5	-2.10536	5e-05	down
WWTR1	-1.22734	0.01585	down
CPS1	-2.55187	0.00055	down
ZNF839	-1.53521	0.0147	down
AKAP11	-1.18784	0.0037	down
DEF6	-1.1699	0.01065	down
EHD2	-1.80238	0.01055	down
CCDC28A	-1.3831	0.0145	down
NR1H3	-1.46155	0.01395	down
KPNA6	-1.17738	0.0412	down
FAS	-2.21271	0.0126	down
CD44	-1.14622	0.00935	down
VEZT	-1.9801	0.0005	down
BRD9	-1.3753	0.0494	down
BCLAF1	-1.79306	0.0002	down
TFB1M	-2.73013	0.00215	down
HMGB3	-2.21741	0.0176	down
IKZF2	-2.27358	0.00085	down
GRN	-1.34522	0.02355	down
ZCCHC8	-1.3908	0.02565	down
FUT8	-1.54217	0.0021	down
FAM136A	-1.76524	0.00205	down
ADSS	-1.4452	0.03785	down
RFC1	-1.59778	0.0034	down
ZZZ3	-1.34986	0.00115	down
USP2	-2.01072	0.02675	down
RPL26L1	-1.94269	0.00385	down
NSUN2	-1.5332	0.0291	down
ZFYVE16	-2.53635	5e-05	down
RAI14	-1.36665	0.005	down
SPDL1	-2.28274	0.0008	down
PHF23	-1.59586	0.00115	down
PARP3	-1.89756	0.0125	down
JADE2	-1.22337	0.0163	down
HSPA5	-1.37592	0.0019	down
MAP4	-1.60132	0.0188	down
TSPAN17	-1.55771	0.01405	down
RRM2B	-2.77997	0.0008	down
ZNF800	-1.08787	0.01375	down
H6PD	-1.6693	0.00065	down
EPN3	-1.98825	0.0388	down
RCN1	-1.73918	0.0049	down
RFC2	-1.23938	0.0262	down
CLPTM1L	-1.7547	0.01535	down
NFE2L3	-2.03455	0.00015	down
LIMA1	-2.68002	0.001	down
SLC4A8	-2.1462	0.00745	down
BCAR1	-1.1867	0.00875	down
HERPUD1	-1.53501	0.0088	down
USE1	-1.28947	0.03695	down
TRAPPC3	-1.68602	0.0157	down
THRAP3	-1.05001	0.0115	down
KIF1B	-1.36912	0.0075	down
FOXC1	-2.09724	5e-05	down
FAM168A	-1.53473	0.00085	down
NOP58	-1.53995	0.00955	down
CUL1	-1.2014	0.0108	down
TAB2	-1.29189	0.00715	down
GINM1	-1.56656	0.00795	down
PHF21B	-1.42456	0.0462	down
DCBLD2	-2.08808	5e-05	down
PKP2	-2.30738	0.0008	down
SEC61A1	-1.5673	0.0073	down
YBX3	-1.28222	0.0104	down
WNK1	-1.07342	0.01245	down
CCAR1	-1.05504	0.01505	down
OGFR	-1.23579	0.0021	down
QSER1	-1.25118	0.02755	down
HDAC7	-1.57611	0.0305	down
WAPAL	-1.04662	0.0044	down
ISOC2	-1.61228	0.0012	down
ZNF275	-1.13632	0.0117	down
GPC1	-1.94576	0.0071	down
CASP8	-1.5245	0.0007	down
ASUN	-2.09437	5e-05	down
CDON	-2.18275	0.00955	down
TNPO3	-1.0039	0.0324	down
SLC12A2	-1.33384	0.0427	down
SBNO2	-1.9723	0.00105	down
NTHL1	-3.10051	0.0009	down
KARS	-1.36588	0.029	down
SPEN	-1.76125	0.0003	down
TBC1D1	-1.39426	0.00885	down
CDK13	-1.46998	0.0003	down
SLC9A7	-2.53731	5e-05	down
FOXJ2	-1.28134	0.0067	down
ASPM	-1.68325	0.00685	down
KIF26A	-1.35687	0.00845	down
MYO9A	-1.1763	0.04015	down
TNFRSF1A	-1.60833	0.0105	down
DNTTIP2	-2.16628	5e-05	down
ROGDI	-1.8834	0.0032	down
CBFB	-1.80987	0.01985	down
HYAL2	-1.83468	0.0071	down
FTSJ1	-1.3415	0.03745	down
POLR1A	-1.87604	0.0172	down
CYFIP1	-1.16639	0.0216	down
PSME4	-1.6455	0.01605	down
TGFBR3	-1.66874	0.0095	down
KIAA1107	-3.58008	0.00965	down
NUCB2	-1.24374	0.0049	down
DGCR2	-1.44895	0.0175	down
RNF126	-1.5436	0.01065	down
ZXDC	-1.02679	0.04985	down
SNX13	-2.7217	0.0098	down
WBSCR22	-2.39473	0.0175	down
TCF3	-1.61816	0.0058	down
HLTF	-1.36259	0.0095	down
FAM50A	-1.13297	0.01195	down
PDCD2	-2.4332	0.0005	down
ALDH3A2	-1.53795	0.014	down
SREBF1	-2.02744	0.0006	down
AFF4	-1.21318	0.0046	down
HSD17B10	-2.0981	0.02365	down
MARK2	-1.01539	0.03655	down
HMMR	-2.50726	0.0001	down
ACADVL	-1.53614	0.0019	down
ACAP1	-1.38474	0.04835	down
MCM2	-1.3991	0.03935	down
PDE8A	-2.49212	0.00085	down
KDM5A	-1.23636	0.0328	down
MRPS34	-1.70344	0.0026	down
EED	-1.2113	0.02705	down
C17orf85	-1.7352	0.00205	down
LMAN1	-1.93942	0.0294	down
SLC12A1	-2.39775	0.001	down
SEMA3A	-2.45321	0.0007	down
SEMA3C	-2.67528	0.0017	down
TIMM21	-1.89852	0.02435	down
ADD2	-1.07253	0.0316	down
RASAL2	-2.47023	5e-05	down
FRYL	-1.19778	0.03895	down
DLG1	-1.63875	0.00265	down
RBM7	-1.69712	0.01115	down
BAZ2A	-2.2904	5e-05	down
TRAF4	-1.08229	0.0454	down
XAB2	-2.68589	0.0034	down
GTF3C1	-2.3102	0.00035	down
SIRT6	-2.43146	0.00335	down
NEBL	-1.04499	0.03025	down
TULP3	-1.88189	0.02095	down
SYNJ2	-2.15433	0.00925	down
PPP2R5C	-1.13559	0.02925	down
SDF4	-2.58145	5e-05	down
TP73	-1.56315	0.04505	down
SLC1A3	-2.61327	0.00025	down
KIF22	-1.58556	0.0218	down
EPB41L2	-1.50478	0.01445	down
KEAP1	-2.4626	0.0028	down
PTPRH	-2.54623	0.0086	down
RIF1	-1.66827	0.0001	down
SRCAP	-1.08401	0.04585	down
KIAA0020	-1.16788	0.02575	down
MOK	-1.42045	0.0076	down
HSP90AA1	-1.56384	0.0009	down
C5orf22	-2.87593	0.0001	down
GEMIN5	-2.21252	0.00425	down
NFE2L1	-1.5785	0.02075	down
ERC1	-2.02608	0.0002	down
PLOD1	-1.19382	0.0122	down
ZNF324	-1.54205	0.0233	down
ZNF264	-1.15552	0.0232	down
FAT1	-1.81934	0.0025	down
REST	-1.61428	0.00475	down
SSH1	-1.53513	0.00335	down
WBP11	-2.01347	0.00055	down
TXLNA	-1.3508	0.0016	down
BCORL1	-1.31178	0.0085	down
ATRX	-1.58787	0.0044	down
MECOM	-1.78791	0.0376	down
WDR47	-1.3883	0.0424	down
MAP3K4	-2.04366	0.0099	down
TTC39A	-1.15128	0.02145	down
RAD54L	-2.7341	0.00525	down
SEPHS1	-2.21445	5e-05	down
ITPKC	-2.25161	0.04825	down
ACOX3	-2.50482	0.00935	down
SRRT	-1.27144	0.0196	down
ATXN7L3	-2.05942	0.03855	down
ERGIC2	-1.55481	0.0493	down
AURKA	-1.29794	0.03675	down
CASS4	-1.36193	0.0038	down
AAMDC	-3.18848	5e-05	down
DDX18	-1.01716	0.0269	down
KHSRP	-1.07693	0.01495	down
GNA11	-1.07043	0.0227	down
TPX2	-1.63113	0.0002	down
EPB41L1	-2.77215	0.0001	down
COQ9	-1.71552	0.02025	down
ARHGAP28	-1.40353	0.0267	down
NSFL1C	-1.37171	0.0362	down
ESF1	-1.31376	0.00065	down
SLC23A2	-2.25156	0.0002	down
PXN	-1.66255	0.00165	down
PEBP1	-1.86474	0.00165	down
FUS	-1.10472	0.0274	down
ZNF302	-2.97825	5e-05	down
HEPH	-1.68802	0.047	down
CMTM1	-1.74671	0.0037	down
MLF2	-1.63706	0.0186	down
DDX24	-1.37128	0.0128	down
MRPS33	-2.5254	0.00085	down
MUL1	-2.1766	5e-05	down
ZNF268	-1.69506	0.0003	down
PABPC4	-1.55798	0.01645	down
PDPR	-1.8704	0.03905	down
AARS	-1.11322	0.02515	down
GLG1	-1.12089	0.0035	down
TNRC6A	-1.33201	0.0106	down
NAT14	-2.00738	0.04325	down
PUS7	-1.37461	0.00235	down
FH	-1.78535	0.0098	down
CDV3	-1.02943	0.04885	down
ZC3HC1	-1.66681	0.012	down
HNRNPC	-1.63591	0.00015	down
SUPT16H	-1.60028	0.00125	down
EZR	-1.18812	0.00545	down
CLSPN	-1.93758	5e-05	down
GPATCH2	-1.14677	0.01465	down
XYLB	-2.49231	0.00125	down
CDC23	-1.7541	0.0359	down
SEMA4G	-2.38311	0.01465	down
NUBP2	-1.35667	0.02695	down
HSP90AB1	-1.06205	0.00735	down
DSP	-1.7004	0.0001	down
SIRT1	-1.47019	0.0316	down
ABL1	-2.27135	5e-05	down
SYDE2	-1.77208	0.0051	down
PCSK5	-2.13119	0.00615	down
SCD	-1.90872	5e-05	down
ERMP1	-1.87993	0.0137	down
FAM21A	-2.04299	0.0226	down
FBXL19	-2.45073	0.00185	down
SETD1A	-1.743	5e-05	down
BCL7C	-2.19638	0.00245	down
ATP5D	-1.2858	0.0285	down
C19orf26	-2.1319	0.03755	down
CEP170B	-1.50176	0.00895	down
LZTR1	-1.34062	0.0226	down
BCL2L13	-1.75318	0.00095	down
RNF215	-4.16893	0.0067	down
CYTH4	-1.22587	0.03885	down
HPS4	-1.99025	0.0073	down
GCAT	-2.09511	0.01605	down
TCF20	-1.29568	0.00235	down
TTLL1	-2.61732	0.0092	down
PDGFB	-2.28823	0.00635	down
RBFOX2	-2.61315	0.0001	down
APOL1	-1.18803	0.04765	down
SLC25A17	-1.49055	0.03035	down
RANGAP1	-1.47744	0.02175	down
DESI1	-2.96556	0.01135	down
ZBED4	-1.35213	0.00135	down
CDKN3	-1.21697	0.04915	down
PSMA3	-2.16267	0.03335	down
TIMM9	-1.84016	0.0373	down
KIAA0586	-1.31283	0.03905	down
AHSA1	-1.03389	0.0473	down
ALKBH1	-1.85842	0.0244	down
SNW1	-1.24128	0.0131	down
SIX4	-2.27203	0.0057	down
HIF1A	-1.65185	0.00105	down
PCNX	-1.59329	0.0098	down
RPS6KA5	-2.10995	0.024	down
SMEK1	-1.49284	0.01695	down
ACIN1	-1.12562	0.0082	down
CHD8	-1.9222	0.0005	down
PCK2	-1.65275	0.0309	down
KIAA0391	-2.01218	0.02315	down
TM9SF1	-1.95643	0.0205	down
VSX1	-2.08265	0.0333	down
ABHD12	-2.85459	0.0042	down
ZMYND8	-1.29579	0.00215	down
ADNP	-1.071	0.01875	down
CSTF1	-1.68029	0.00705	down
CTSZ	-1.30346	0.00995	down
SLCO4A1	-2.6952	0.00045	down
DIDO1	-1.38702	0.0102	down
EEF1A2	-1.65543	0.0002	down
C20orf27	-3.00731	0.0002	down
HM13	-1.75741	0.0009	down
TM9SF4	-1.5368	0.00325	down
POFUT1	-1.9652	0.00895	down
KIF3B	-1.73919	0.0001	down
NOP56	-1.26566	0.0151	down
JAG1	-2.11275	5e-05	down
SNTA1	-2.7191	5e-05	down
TTI1	-2.44738	0.0003	down
ADNP2	-1.9246	0.00165	down
USP14	-1.94196	0.00785	down
METTL4	-2.29872	0.0085	down
SMCHD1	-1.39033	0.0069	down
RBBP8	-1.16959	0.00725	down
PSMD10	-2.16972	0.00715	down
SUV39H1	-1.82652	0.0468	down
XIAP	-1.72459	0.0075	down
BMX	-3.56592	0.0104	down
NAA10	-2.28899	0.0008	down
SMARCA1	-1.82289	0.00125	down
RBBP7	-1.4112	0.01465	down
USP11	-1.03922	0.03265	down
CENPI	-1.87889	0.0107	down
PBDC1	-1.15886	0.03315	down
ZNF629	-1.31442	0.00655	down
NUP93	-1.54336	0.00495	down
NFAT5	-1.55049	0.00035	down
N4BP1	-1.83968	0.0031	down
ARL2BP	-1.98591	0.0038	down
CTCF	-1.14877	0.00765	down
SLC7A6	-1.27833	0.0305	down
PLA2G15	-2.08381	0.00125	down
WDR59	-1.55406	0.00495	down
AXIN1	-1.36456	0.0056	down
NAGPA	-1.57404	0.0387	down
USP10	-1.61769	0.00085	down
NME4	-1.39074	0.0049	down
ABCC1	-1.05758	0.0278	down
MTHFSD	-1.09388	0.0447	down
SLC7A5	-1.53189	0.0084	down
PIEZO1	-1.56063	0.0048	down
HMOX2	-1.36239	0.01865	down
BFAR	-1.88877	0.00245	down
RPGRIP1L	-1.73706	0.0108	down
CCP110	-1.29894	0.0033	down
KNOP1	-1.99549	0.00215	down
HERC1	-1.26316	0.03075	down
TTC23	-1.74638	0.0005	down
CD276	-1.15138	0.04925	down
ZNF106	-1.30437	0.0141	down
TJP1	-1.8468	0.00065	down
MYEF2	-2.45903	0.0005	down
INTS9	-1.77036	0.0048	down
IKBKB	-1.01767	0.0483	down
ARMC1	-1.99728	0.0104	down
GSDMD	-1.66637	0.00835	down
ERI1	-1.67021	0.0347	down
SLC39A14	-1.48407	0.008	down
DCTN6	-1.97287	0.04985	down
R3HCC1	-1.36242	0.0214	down
TNFRSF10A	-2.68392	0.00025	down
TUSC3	-2.49825	0.0048	down
MCM4	-1.44363	0.00935	down
MAN2B1	-1.50056	0.0134	down
TUBB4A	-1.54381	0.04655	down
PEX11G	-3.31911	0.0227	down
IL27RA	-1.46761	0.0106	down
TIMM50	-1.32156	0.0478	down
CACTIN	-2.5448	0.01	down
HNRNPUL1	-1.06461	0.04925	down
FZR1	-1.71006	0.0438	down
ICAM5	-2.72689	0.0105	down
MEGF8	-1.76545	0.02175	down
DNASE2	-2.80346	0.00545	down
ISYNA1	-1.91787	0.0053	down
SMG9	-2.00088	0.0134	down
TWISTNB	-2.11916	0.00385	down
CBLL1	-1.10128	0.0439	down
DFNA5	-1.14666	0.0377	down
TTC26	-2.17993	0.00185	down
OGDH	-1.73448	0.0083	down
H2AFV	-1.63761	0.04735	down
IQCE	-1.47173	0.00225	down
HOXA13	-2.03491	0.04865	down
ABHD11	-1.84719	0.0198	down
GARS	-1.73547	0.022	down
RBM28	-1.48843	0.03355	down
USP42	-1.15229	0.01915	down
EZH2	-1.46978	0.00575	down
MRPL32	-1.95171	0.01055	down
CNTNAP3	-1.70644	0.0201	down
TMEM245	-1.34597	0.04195	down
ENG	-2.03822	0.00035	down
KIAA1432	-1.73059	0.0448	down
FUBP3	-2.12085	0.0034	down
MPDZ	-1.39205	0.04315	down
RAPGEF1	-1.65719	0.00215	down
ERLIN1	-2.09257	0.02425	down
TRDMT1	-1.86686	0.00865	down
PLEKHA1	-2.26591	0.014	down
BMPR1A	-3.74322	0.0005	down
MINPP1	-2.39772	0.0005	down
NPM3	-2.95457	0.04865	down
BCCIP	-1.45282	0.013	down
PITRM1	-1.76975	0.01325	down
SMC3	-1.01016	0.0129	down
CUL2	-1.7418	0.0188	down
CWC25	-2.00287	0.0022	down
PSMD3	-1.57952	0.00695	down
CASC3	-1.24908	0.01235	down
GOSR2	-1.81059	0.0196	down
CBX1	-1.32854	0.03895	down
CAMTA2	-1.16658	0.04615	down
MED13	-1.20415	0.0476	down
RAI1	-1.25477	0.0327	down
SMARCD2	-1.44437	0.01705	down
LUC7L3	-1.05687	0.0106	down
EFTUD2	-1.23681	0.03425	down
DPH1	-2.64145	0.0004	down
IFT20	-1.8209	0.02995	down
TMEM97	-2.85039	0.0011	down
CDR2L	-1.81062	0.001	down
GNRHR	-4.96913	0.0058	down
OCIAD1	-1.2555	0.01565	down
CPE	-1.86294	0.0298	down
CTSC	-1.93759	0.0011	down
CCDC34	-1.28542	0.03015	down
MTCH2	-2.1016	0.0239	down
OSBP	-1.16151	0.0274	down
PUS3	-2.50403	0.0007	down
CCND1	-2.19476	0.00015	down
PRPF19	-1.27931	0.03545	down
CHORDC1	-1.79521	0.0016	down
BIRC2	-1.20124	0.03375	down
DDX6	-1.27284	0.01565	down
SLC1A2	-3.29253	0.01685	down
ACCS	-1.25256	0.043	down
PTPMT1	-2.04616	0.0226	down
NAA40	-1.13603	0.03055	down
CALCA	-1.9233	0.01755	down
EXPH5	-2.64329	0.00055	down
CAPRIN2	-1.75188	0.0032	down
SLC11A2	-1.30934	0.0252	down
MLEC	-1.24037	0.04945	down
CSRNP2	-1.43378	0.0275	down
METAP2	-1.27177	0.02835	down
FOXM1	-1.94468	0.00495	down
CDKN1B	-1.50454	0.01855	down
NAA25	-1.03514	0.0228	down
SCNN1A	-2.62002	0.0001	down
LTBR	-1.14229	0.0301	down
EIF2B1	-2.12699	0.0139	down
DDX55	-1.41278	0.0298	down
MRPL51	-1.69712	0.02105	down
CHD4	-1.33401	0.0123	down
TPI1	-1.31963	0.01695	down
SPSB2	-1.72144	0.0443	down
ATN1	-1.01134	0.0141	down
NT5DC3	-1.43606	0.0173	down
SLCO1B3	-2.31189	0.0084	down
RAB35	-1.40229	0.04615	down
PHC1	-2.02786	0.00775	down
RFX4	-1.09441	0.04735	down
PAK1IP1	-1.66606	0.0064	down
GCNT2	-1.30325	0.0116	down
FAM184A	-2.23389	0.0305	down
RNGTT	-1.63055	0.01395	down
ULBP1	-3.03991	0.01875	down
FBXO5	-1.97982	0.0005	down
MCM3	-1.69707	0.00635	down
SAYSD1	-1.26698	0.0182	down
RBM24	-2.61132	0.03315	down
CAP2	-3.22071	0.001	down
ASCC3	-2.01719	0.0075	down
PERP	-1.63407	0.00045	down
GPR126	-1.55482	0.02705	down
SLC39A7	-1.22438	0.0414	down
FAM120B	-1.7973	0.0002	down
PPP2R5D	-1.91377	0.0498	down
SRF	-1.15637	0.00575	down
PRPF4B	-1.52982	0.0058	down
TBX18	-2.44598	0.006	down
HSPA9	-1.16298	0.0269	down
MRPS27	-1.19404	0.017	down
FAF2	-1.61793	0.0002	down
PDE8B	-2.22917	0.00715	down
CLINT1	-1.27196	0.007	down
THBS4	-3.30661	0.00135	down
TTC1	-1.0332	0.03985	down
GOLPH3	-2.09643	0.0002	down
TARS	-1.38304	0.0144	down
PDE4D	-1.29447	0.0089	down
C5orf15	-2.26325	0.0003	down
PPWD1	-1.82718	0.00485	down
TXNDC15	-1.56124	0.03175	down
PDGFRB	-1.69273	0.02055	down
EHHADH	-1.43248	0.01555	down
SMC4	-1.73092	0.001	down
ACTR8	-1.17136	0.04565	down
AMOTL2	-1.90527	5e-05	down
ECT2	-1.85205	0.0004	down
IQCG	-1.54293	0.0486	down
SNX4	-1.82648	0.00925	down
PLXNA1	-1.49413	0.02945	down
COMMD2	-1.96827	0.02375	down
EIF4G1	-1.65787	0.0029	down
TTL	-1.30291	0.0079	down
PPM1G	-1.05493	0.01295	down
LANCL1	-1.56963	0.02645	down
EHBP1	-1.53903	0.00335	down
OTX1	-1.65163	0.04435	down
SF3B1	-1.33899	0.0124	down
PLCD4	-1.62412	0.03015	down
IL1R1	-1.50308	0.0105	down
HDLBP	-2.02218	0.00035	down
PROC	-2.1881	0.00195	down
RAB3GAP1	-1.31059	0.03085	down
SDC1	-2.15401	5e-05	down
SOS1	-1.34628	0.0264	down
RND3	-1.96658	0.005	down
PCYOX1	-1.56328	0.00245	down
EPAS1	-1.37358	0.0349	down
SUMO1	-1.4861	0.00015	down
NFE2L2	-1.88219	0.0013	down
MSH6	-1.37689	0.0359	down
SPR	-1.43309	0.0202	down
PARD3B	-1.4151	0.02505	down
ALMS1	-1.46911	0.0014	down
BCL9	-1.25818	0.0399	down
DHCR24	-1.57743	0.0196	down
LRRC42	-2.09829	0.01455	down
ICMT	-1.95072	0.01265	down
ERRFI1	-2.07983	5e-05	down
AMPD2	-1.46245	0.0068	down
SRSF4	-1.12878	0.0086	down
S100PBP	-1.68653	0.00955	down
ASH1L	-1.16246	0.03035	down
SFPQ	-1.06646	0.03105	down
DOCK7	-1.56991	0.0284	down
KIAA2013	-1.15216	0.01095	down
UCHL5	-1.33743	0.04945	down
SRSF11	-1.39064	0.0008	down
PLEKHM2	-1.49434	0.0018	down
MAP7D1	-1.15194	0.00925	down
RP11-268J15.5	-3.77193	0.0177	down
OSCP1	-2.25843	0.0488	down
MRPS15	-1.40972	0.0166	down
NT5C1A	-2.91391	0.02375	down
MYCL	-1.42524	0.04295	down
RLF	-1.90483	5e-05	down
ETV3	-1.27315	0.0358	down
SDHB	-2.90638	5e-05	down
KDM5B	-1.22564	0.02395	down
UAP1	-1.56141	0.00505	down
ZNHIT6	-1.03796	0.0164	down
RBBP5	-1.07975	0.0175	down
GPR89A	-2.41356	0.00145	down
ID3	-2.22532	0.04235	down
CDC20	-1.72919	0.0175	down
STMN1	-1.68947	0.002	down
CENPF	-1.79326	0.0001	down
PPP1R8	-2.32574	0.00135	down
KMT2A	-1.06531	0.0214	down
MMP8	-2.64532	0.022	down
KIF14	-2.44171	5e-05	down
CAMSAP2	-1.88777	0.00015	down
PHF3	-1.60766	0.0001	down
TNFAIP3	-1.59366	0.02795	down
SGK1	-1.41527	0.0037	down
RPN2	-1.30414	0.0264	down
TGIF2	-1.73936	0.0344	down
C2orf43	-1.66646	0.04025	down
SENP5	-1.10695	0.03805	down
PTBP3	-1.2495	0.03635	down
FKBP15	-1.02986	0.0483	down
WDR34	-2.08874	0.01735	down
FBXW2	-1.63619	0.00335	down
NDUFA8	-1.32767	0.04345	down
RBM18	-2.78898	0.0051	down
INVS	-2.38704	0.00285	down
YLPM1	-1.24858	0.0038	down
NEK9	-2.01113	0.0054	down
IFT43	-1.71968	0.04635	down
ZC2HC1C	-1.67429	0.04935	down
SLIRP	-2.48332	0.0128	down
ALDH6A1	-2.25901	0.00405	down
EIF2B2	-1.54788	0.0101	down
OGFRL1	-1.51705	0.00045	down
SMNDC1	-1.48822	0.0163	down
KANSL1	-1.80905	0.02335	down
LRP11	-2.53722	0.0144	down
WDR55	-1.74316	0.018	down
GORAB	-2.31013	0.00205	down
SNX19	-1.11251	0.02265	down
MASTL	-2.71141	0.0423	down
CCDC77	-1.99218	0.01175	down
PROSER1	-1.12302	0.0346	down
HSPH1	-1.53111	0.01225	down
FAM53C	-2.20008	0.0039	down
SIL1	-1.75499	0.04375	down
SORBS3	-1.5917	0.01275	down
NPPB	-2.14922	0.04665	down
UBIAD1	-2.20992	0.00745	down
TARDBP	-1.17314	0.0061	down
AKAP1	-1.29846	0.0098	down
COIL	-1.39313	0.0144	down
TRIM25	-1.80815	0.01475	down
SPOP	-1.12029	0.0277	down
PAPD5	-1.13542	0.03235	down
ADCY7	-1.53976	0.02085	down
KIF18A	-1.79688	0.01265	down
DESI2	-3.24542	0.00995	down
POLR3GL	-1.11743	0.01765	down
ZNF639	-1.59322	0.03905	down
ZSCAN20	-2.52105	0.00135	down
LRIF1	-2.00155	0.0185	down
GTF3A	-1.25939	0.0465	down
RWDD3	-2.69171	0.00305	down
PMS2	-1.99008	0.00075	down
FAM126A	-1.18503	0.0353	down
FKBP9	-2.18815	0.00165	down
ARL4A	-1.63669	0.0065	down
SPINK4	-inf	0.00015	down
NUDT10	-3.01592	0.04325	down
IFT81	-1.95826	0.0116	down
DDX54	-1.54269	0.01285	down
CDKN2C	-1.50663	0.03105	down
EBPL	-3.35032	0.00105	down
TSFM	-2.00138	0.01855	down
SMUG1	-1.61926	0.01195	down
STIL	-1.70952	0.0209	down
HJURP	-1.99894	0.00125	down
MORF4L2	-1.40173	0.0122	down
FAM199X	-1.17338	0.0266	down
RAB9A	-2.51396	0.00135	down
MXD4	-1.8534	0.01215	down
DNPEP	-1.78773	0.00505	down
TTPAL	-2.28482	0.006	down
NCOA5	-1.39514	0.02845	down
ZNFX1	-1.39975	0.04145	down
STAU1	-1.10046	0.00365	down
FASTKD3	-4.62515	0.00015	down
MPHOSPH10	-1.00998	0.01525	down
TRERF1	-1.86488	0.0074	down
SNRPC	-1.22138	0.0122	down
NQO2	-1.81503	0.0163	down
MAD2L1BP	-1.73574	0.00515	down
MEA1	-1.14422	0.0318	down
GLO1	-1.26372	0.0292	down
NRN1	-2.04352	0.0317	down
NUP153	-1.76601	5e-05	down
EEF1E1	-2.21149	0.0435	down
BBS2	-1.60094	0.01005	down
MT2A	-2.06463	0.0034	down
C16orf70	-2.01434	0.03525	down
GOT2	-1.02359	0.0441	down
CLYBL	-2.01319	0.0034	down
RAP2A	-1.75991	0.00835	down
UPF3B	-1.36966	0.00275	down
ATP5S	-2.34505	0.002	down
SOX9	-1.92367	0.0001	down
MRPS7	-2.00251	0.0111	down
DDX31	-1.67194	0.01005	down
POLR1B	-2.30091	5e-05	down
PSD4	-1.31752	0.0138	down
SLC25A23	-2.23842	0.0022	down
PSPN	-1.93592	0.0454	down
GTF2F1	-1.47249	0.0075	down
MED1	-1.79871	0.00085	down
SNRPD2	-1.21259	0.0375	down
CENPB	-1.23053	0.0041	down
NRSN2	-1.90596	0.0173	down
RRBP1	-1.52265	0.00355	down
ZNF133	-1.43373	0.0439	down
BFSP1	-1.52018	0.0094	down
CITED1	-2.5216	0.0215	down
HNRNPR	-1.32727	0.00165	down
PSMB2	-1.16873	0.0269	down
FRMD8	-1.30275	0.03635	down
RRAS	-2.05496	5e-05	down
SCAF1	-1.38727	0.0004	down
TRAP1	-1.31029	0.0413	down
DNAJC8	-1.28477	0.0015	down
ELK1	-1.71839	0.0077	down
TIMM17B	-2.20699	0.0438	down
SIX1	-2.48438	0.00425	down
TRMT5	-2.44203	0.0135	down
NUP214	-1.17304	0.0257	down
HIVEP3	-2.33642	0.0004	down
PIN1	-1.43014	0.0143	down
SMARCA4	-1.74305	0.002	down
EMC6	-2.54948	0.01895	down
TNFRSF19	-1.89615	0.0267	down
ECHS1	-1.12406	0.02065	down
SHFM1	-1.383	0.04165	down
HIP1	-1.27064	0.0074	down
STYXL1	-2.77878	0.0005	down
PEX1	-1.61053	0.0114	down
SGCE	-2.70113	0.00505	down
PAICS	-1.26932	0.00865	down
MGAT3	-4.0948	5e-05	down
LIF	-1.82796	0.01065	down
PSMG2	-1.73201	0.028	down
EIF2AK4	-2.63592	5e-05	down
C15orf57	-1.48484	0.01945	down
INO80	-1.62034	0.01205	down
FAM63B	-1.81265	0.0296	down
KNSTRN	-1.50729	0.002	down
MBD4	-1.69769	0.005	down
SUMF2	-1.4604	0.002	down
E2F8	-3.31008	0.00285	down
KIF1C	-1.23973	0.0099	down
MAP7D3	-1.75857	0.00235	down
LPPR3	-1.02336	0.047	down
ABHD17A	-1.60143	0.0105	down
C19orf80	-2.85592	0.0133	down
PVRL2	-3.31034	5e-05	down
NCAN	-2.82108	0.0124	down
MRPL34	-2.69198	0.0059	down
MLLT4	-1.31376	0.01465	down
SSBP4	-1.3778	0.02315	down
GDF15	-1.9574	0.04305	down
PGPEP1	-3.64531	5e-05	down
PNPLA7	-2.09646	0.01075	down
PAK4	-1.60659	0.02575	down
MNX1	-1.32566	0.016	down
ZNF337	-2.22024	0.01305	down
OSBPL2	-1.45538	0.002	down
EXOSC2	-1.7675	0.00465	down
PRRC2B	-1.2296	0.0334	down
MAP3K10	-1.99895	0.01495	down
THEMIS2	-1.35607	0.02365	down
CLIP1	-1.16409	0.0029	down
HIP1R	-1.54807	0.0017	down
PLXNA3	-1.73593	0.0383	down
C12orf65	-1.82263	0.015	down
RLIM	-1.53448	0.00035	down
SLC6A6	-2.46782	0.0352	down
MGAT1	-1.73925	0.00145	down
TUBG1	-2.32031	0.0001	down
ANKHD1	-1.71416	0.0027	down
UBE2D2	-1.05726	0.03645	down
IL13RA1	-2.56671	5e-05	down
ZCCHC9	-1.28282	0.01545	down
TOP2A	-1.2428	0.0014	down
STARD3	-1.23206	0.0122	down
RARA	-2.41162	0.0045	down
USP29	-3.30607	0.01895	down
SNRPA1	-1.42928	0.0294	down
ZNF20	-4.14309	0.0006	down
ENOSF1	-2.39089	0.0018	down
IQCA1	-1.72678	0.0288	down
CARD6	-1.99792	0.0011	down
SERPINF1	-1.55812	0.00215	down
PNISR	-1.3743	0.00285	down
FIGNL1	-1.17945	0.04365	down
ANKRD17	-1.40744	0.0106	down
UTP3	-1.36985	0.0005	down
ITGB4	-2.55991	0.00555	down
PCNA	-1.48935	0.00835	down
DPH2	-1.50823	0.01775	down
NASP	-1.61838	0.00035	down
VSTM2L	-4.01128	0.02365	down
INADL	-1.80768	0.0091	down
SLC14A2	-2.88823	0.02975	down
XPO4	-1.3269	0.04055	down
ALOX5AP	-2.70918	0.01725	down
SCO1	-1.45448	0.04745	down
MPRIP	-1.45332	0.0106	down
DSTYK	-1.31948	0.04495	down
TCEAL4	-2.13618	5e-05	down
FAM104A	-1.21956	0.03005	down
CSNK1G2	-1.40408	0.0147	down
AGAP3	-1.14838	0.00555	down
BTG1	-1.36225	0.00705	down
IPO8	-1.26021	0.0338	down
CCDC59	-1.892	0.0016	down
MICAL2	-1.50176	0.0114	down
TMEM66	-1.34642	0.00905	down
MEN1	-1.10884	0.0381	down
BHLHE40	-1.92441	0.00095	down
CNTN6	-2.36748	0.03915	down
PRPF38B	-1.31182	0.00135	down
SPIRE1	-3.55246	5e-05	down
LPIN1	-1.2047	0.0203	down
IAH1	-1.62203	0.03905	down
LDHA	-1.32284	0.00325	down
NARS	-1.27735	0.03535	down
EMP1	-1.15406	0.0263	down
ACP2	-1.53581	0.03535	down
RBMX2	-2.03034	0.00045	down
PHC2	-1.1559	0.04665	down
GNL2	-2.75284	0.0004	down
STT3A	-1.50705	0.00565	down
ANXA1	-1.11729	0.0048	down
PSAT1	-1.65233	0.0081	down
FBXO21	-1.66896	0.0207	down
OASL	-1.88939	0.0036	down
HILPDA	-2.72652	0.0065	down
SYNCRIP	-1.29897	0.0101	down
NT5E	-1.58734	0.0183	down
PHF21A	-1.53894	0.0088	down
NAT10	-1.62207	0.0113	down
EHF	-2.17467	5e-05	down
CAPRIN1	-1.37037	0.0032	down
RDH5	-1.7879	0.014	down
AHI1	-2.95928	5e-05	down
SMYD5	-1.81051	0.02555	down
DYSF	-1.6317	0.01115	down
KLHL36	-1.15393	0.04865	down
DYNC1LI2	-1.37533	0.00275	down
DHX9	-1.35774	0.0115	down
RC3H1	-1.79218	0.00485	down
ITM2C	-1.41235	0.0259	down
WNT10A	-1.98257	0.04195	down
TMEM127	-1.3703	0.0126	down
GCC2	-1.57982	0.0004	down
ISCU	-1.09855	0.0418	down
APPL2	-2.29452	0.0139	down
CKAP2	-1.96503	0.0007	down
THSD1	-2.52284	0.00035	down
BORA	-2.14674	0.01435	down
SPRY2	-2.17264	0.0002	down
ZFHX2	-2.37981	0.00995	down
NMT1	-2.46481	0.0018	down
ACTL6A	-1.17819	0.03805	down
TANK	-1.59684	0.00205	down
SKIL	-1.06811	0.0364	down
IL1RN	-1.60459	0.0493	down
SMPD4	-1.90118	0.0035	down
SAP130	-1.98735	0.00045	down
HS6ST1	-1.18283	0.0207	down
YME1L1	-1.46337	0.0255	down
LRRC8A	-1.23431	0.0252	down
SMC2	-1.84852	0.0008	down
TOR1A	-1.43491	0.0086	down
FAM129B	-1.57099	0.00175	down
DAB2IP	-2.45638	0.00015	down
STXBP1	-1.76329	0.03515	down
CDK5RAP2	-2.11666	0.0009	down
ZNF189	-2.41163	5e-05	down
MRPL50	-1.32548	0.01485	down
C9orf156	-2.37842	0.0004	down
CTSV	-3.28019	0.00585	down
ARPC5L	-1.71652	0.01755	down
MYC	-1.37097	0.00135	down
IL33	-2.68573	0.02385	down
RANBP6	-1.83982	0.00225	down
ALDH1B1	-1.98118	5e-05	down
FOXP4	-1.94519	0.0086	down
KIF13A	-2.0706	0.0001	down
TFAP2A	-1.5258	0.02125	down
YIPF3	-2.00443	0.0309	down
BPHL	-1.35206	0.0496	down
TCF19	-1.52459	0.02885	down
IER3	-1.19558	0.00625	down
MDC1	-1.70151	0.00015	down
PGBD1	-1.36259	0.02355	down
MTCH1	-1.45773	0.01895	down
TAF8	-1.80402	0.0261	down
ANKRD42	-1.81235	0.02765	down
CREBZF	-1.44098	0.03225	down
BUD13	-2.84535	5e-05	down
YAP1	-1.80162	0.00605	down
FDX1	-1.63204	0.002	down
CTDSPL2	-2.2235	0.0024	down
NDUFAF1	-2.03931	0.03425	down
ITPKA	-2.48029	0.0373	down
ZNF280D	-1.46508	0.00785	down
RSL24D1	-1.74232	0.00395	down
FNBP1L	-1.24653	0.0149	down
ARHGAP29	-1.6802	0.0041	down
DBT	-1.13924	0.04835	down
DTNB	-1.0841	0.0427	down
ACTR1A	-1.00115	0.04425	down
TACC2	-1.26654	0.0215	down
CEP55	-1.91974	0.00295	down
DNAJC13	-2.32462	0.00055	down
ASCC1	-3.93822	0.00105	down
SSB	-1.8986	5e-05	down
CDK15	-1.38985	0.0241	down
PPIG	-1.46592	5e-05	down
SSFA2	-1.50952	0.0022	down
VWA9	-1.29836	0.0425	down
SEC31A	-1.29824	0.0094	down
SEPT11	-1.26872	0.0311	down
USO1	-2.41992	0.02685	down
SHROOM3	-2.21572	0.0002	down
CENPE	-2.13254	0.00295	down
SEC24B	-1.14745	0.0182	down
GUCD1	-1.39441	0.0393	down
AEBP2	-1.30363	0.01975	down
PRICKLE1	-1.50277	0.0476	down
PEX5	-1.60764	0.0052	down
LLPH	-1.48664	0.0194	down
MARCH9	-3.49032	0.01195	down
PHLDA1	-1.11768	0.0139	down
GAS2L3	-1.24087	0.02645	down
RITA1	-2.07609	0.00025	down
FAM222A	-2.67633	0.02155	down
ACVRL1	-1.40805	0.04545	down
BRCA2	-2.05271	0.00425	down
SETD1B	-1.20158	0.0156	down
DIAPH3	-2.53946	0.0011	down
MBNL2	-1.01425	0.047	down
DCAF5	-1.15422	0.0078	down
FBLN5	-1.88819	0.00765	down
WDR20	-1.44145	0.00955	down
TLE3	-1.97961	0.01895	down
SCAPER	-1.61641	0.00515	down
NCOA2	-1.36294	0.03265	down
NEIL1	-1.16225	0.01305	down
SCAMP2	-2.43511	0.00065	down
MFGE8	-1.87401	0.014	down
PMM2	-1.40644	0.01725	down
ADAMTS18	-3.4331	5e-05	down
MBTPS1	-1.27849	0.0231	down
ZCCHC14	-2.35751	0.00145	down
GID4	-1.4998	0.0059	down
GFOD2	-2.2965	0.00075	down
PTRH2	-2.28153	0.0276	down
NPC1	-1.19642	0.03795	down
SLC16A3	-1.84168	0.0145	down
CSNK1D	-1.54271	0.0034	down
CBX8	-1.9636	0.01165	down
ELAC1	-2.71497	0.0023	down
SMAD4	-1.65969	0.0452	down
PMAIP1	-2.05723	0.00135	down
LEPREL4	-1.57207	0.0236	down
NT5C3B	-2.86507	5e-05	down
PIP4K2B	-1.67903	0.00505	down
ERBB2	-1.08522	0.0305	down
FKBP10	-1.50998	0.00185	down
TXNL4A	-1.56661	0.01525	down
BRD4	-1.48049	0.0024	down
NFIC	-1.57041	0.0105	down
PRDM15	-2.11367	0.0066	down
PFKL	-1.15171	0.03705	down
IFNAR1	-1.97315	0.00065	down
SCYL1	-1.62511	0.0013	down
AKT1	-1.5247	0.0027	down
C19orf52	-2.76291	0.00015	down
NOSIP	-1.44505	0.02005	down
ZNF614	-2.15387	0.00165	down
MMEL1	-2.19805	0.0064	down
CELA2A	-3.28017	0.0128	down
EPHA2	-1.94694	0.00085	down
HSPG2	-1.98409	0.00475	down
SERBP1	-1.33668	0.0092	down
CYR61	-1.73466	0.0007	down
MTF2	-1.14501	0.02035	down
CELSR2	-1.46285	0.02655	down
POGK	-1.39826	0.0071	down
MRPL24	-1.26854	0.04955	down
SF3B4	-1.91307	0.00165	down
ZNF687	-2.3032	0.00365	down
MCL1	-1.19842	0.03605	down
ANP32E	-1.36694	0.0193	down
ENSA	-1.121	0.03835	down
MRPL9	-1.49707	0.03855	down
C1orf56	-3.86954	0.03615	down
ADAM15	-1.29818	0.0369	down
RAB13	-1.25606	0.001	down
ILF2	-1.90695	0.00075	down
C1orf131	-1.43165	0.0195	down
SNAP47	-1.68774	0.0053	down
SDE2	-1.53086	0.00045	down
DEGS1	-1.34992	0.01965	down
OSR1	-1.51879	0.03315	down
PDIA6	-1.12347	0.0107	down
EML4	-1.54489	0.00285	down
ZNF514	-1.74466	0.03665	down
SLC20A1	-1.14189	0.01205	down
ZC3H8	-2.02127	0.012	down
AMMECR1L	-1.11309	0.03245	down
PHOSPHO2	-3.66698	0.0122	down
HSPD1	-1.29957	0.012	down
GOLGA4	-1.42685	0.00155	down
IL17RD	-1.57342	0.0127	down
LRIG1	-1.5611	0.00465	down
OSBPL11	-1.39454	0.01535	down
TMEM44	-1.69771	0.0146	down
AMT	-1.93705	0.01165	down
SLC26A1	-2.93259	0.00795	down
LYAR	-1.17347	0.0113	down
OCIAD2	-1.48955	0.03915	down
SCD5	-2.52827	0.0197	down
NDUFS6	-1.4683	0.00685	down
NKD2	-3.09013	0.01	down
MYO10	-1.52319	0.00805	down
PLK2	-2.01672	0.0012	down
PIK3R1	-2.17636	0.0006	down
HAPLN1	-2.66547	0.00055	down
FEM1C	-1.58382	0.0058	down
DDX46	-1.37298	0.0173	down
RNF145	-1.40176	0.00355	down
ZNF300	-2.38702	0.02625	down
BOD1	-1.91176	0.0034	down
DCDC2	-1.39641	0.0149	down
TRIM41	-1.62277	0.03895	down
ABT1	-1.84958	0.0025	down
RPL7L1	-1.52317	0.00405	down
PHIP	-1.49291	0.0012	down
FAXC	-3.64262	0.0006	down
SLC2A12	-2.24767	0.0404	down
RBAK	-1.36664	0.04535	down
PURB	-1.1583	0.0085	down
CCT6A	-1.11703	0.02005	down
GIGYF1	-2.04646	0.0023	down
TRIM4	-1.77724	0.00595	down
CHST7	-1.29368	0.02055	down
ZMYM3	-2.07953	0.0145	down
TAF1	-1.33235	0.03935	down
NONO	-1.21173	0.02215	down
CCDC120	-1.45447	0.04895	down
EBP	-1.85008	0.0176	down
FAM58A	-3.57117	5e-05	down
CSGALNACT1	-2.58737	0.00245	down
CHMP7	-1.25498	0.01425	down
ST18	-1.43547	0.01495	down
RGS20	-3.38732	0.0007	down
WHSC1L1	-1.33545	0.0422	down
MRPS28	-2.76551	0.0067	down
CEP78	-1.32005	0.0313	down
AUH	-1.97116	0.00245	down
UGCG	-2.1057	0.0409	down
ALAD	-1.37468	0.0307	down
POLE3	-1.2246	0.00225	down
SURF4	-1.70164	0.00185	down
REXO4	-1.4777	0.0377	down
ASB6	-1.82804	0.00795	down
FAM171A1	-1.46764	0.0006	down
NRBF2	-1.65477	0.00555	down
MKI67	-1.63237	0.00085	down
LRRC27	-1.40465	0.0406	down
TAF5	-2.38459	0.02925	down
PPRC1	-1.6203	0.01885	down
ITPRIP	-2.08483	0.00135	down
ZNF215	-3.87497	0.0006	down
HSD17B12	-1.14392	0.02795	down
TNKS1BP1	-2.07963	0.00075	down
CCDC82	-1.38209	0.00175	down
SERPINH1	-1.74418	0.01165	down
PAK1	-1.15912	0.0485	down
TTC12	-3.0145	0.00055	down
C11orf52	-7.16398	0.001	down
CSRP2BP	-3.33471	0.0009	down
INCENP	-1.65315	0.00095	down
SPATA25	-2.80738	0.0062	down
YTHDF1	-1.25139	0.0086	down
PCDH15	-2.36773	0.0031	down
TIRAP	-2.16155	0.00775	down
HNMT	-2.13223	0.0112	down
SPATA4	-inf	0.0027	down
PIH1D2	-3.26451	0.001	down
C11orf57	-1.85701	0.04	down
C12orf45	-1.95982	0.0447	down
ANK3	-1.64763	0.0181	down
DLG5	-1.23443	0.0223	down
SRFBP1	-1.55575	0.04655	down
ANKRD50	-2.37706	5e-05	down
UPF2	-1.603	0.0304	down
BICD1	-1.14313	0.01355	down
CENPJ	-1.28625	0.018	down
CACUL1	-2.56793	0.0005	down
DST	-1.89435	5e-05	down
TIAL1	-1.6396	0.00085	down
BAG3	-1.89362	0.00525	down
PTPN14	-2.15505	0.0042	down
GEMIN6	-2.08559	0.01425	down
HOMER1	-1.76997	0.011	down
NMT2	-1.37892	0.02915	down
TRIM36	-2.03551	0.01515	down
SPEF2	-1.22284	0.04565	down
SLC30A6	-2.50893	0.0259	down
IFIT5	-2.48972	0.00785	down
PRDM8	-1.06299	0.03835	down
ZNF117	-1.11327	0.0377	down
CENPH	-2.33714	0.01065	down
HNRNPU	-1.00224	0.03955	down
RANBP2	-1.69128	5e-05	down
LPCAT1	-1.28132	0.02965	down
NMRAL1	-1.95762	0.014	down
LURAP1L	-2.32958	0.002	down
CFDP1	-1.19884	0.02885	down
TRIP12	-1.05616	0.03795	down
MCOLN2	-2.15727	0.0487	down
CHD1	-1.63507	0.0044	down
HS2ST1	-1.81724	0.02615	down
ABI3BP	-2.95081	0.00155	down
ABCA5	-1.75948	0.00155	down
ENPP3	-1.85303	0.03905	down
MIA3	-1.25806	0.0262	down
NEIL2	-1.8175	0.03945	down
LONRF1	-1.47522	0.03775	down
ENAH	-1.38469	0.01615	down
CXADR	-3.45351	0.0032	down
EPHB1	-2.1349	0.0011	down
PROM2	-1.3035	0.01145	down
TTC39B	-1.40534	0.0267	down
MARVELD1	-2.14452	0.0007	down
HSPA13	-2.75531	5e-05	down
DBI	-1.28356	0.00065	down
SLC16A1	-1.66426	0.0005	down
NIFK	-1.78522	0.00925	down
LARP1	-1.71011	0.00135	down
CNOT8	-1.6306	0.0132	down
ZKSCAN2	-1.36521	0.035	down
PDIA4	-1.9206	5e-05	down
FZD7	-1.60262	0.00315	down
PPARGC1B	-1.47141	0.0335	down
MED7	-2.34948	0.00605	down
RRAGA	-1.09055	0.04175	down
ADK	-1.67869	0.02505	down
ADAMTSL3	-1.82325	0.00865	down
SCAF4	-1.15114	0.0092	down
RPGR	-2.81935	0.0027	down
SFR1	-2.18313	0.0197	down
FAM122C	-1.68956	0.04615	down
SUPV3L1	-1.46163	0.0234	down
ZDHHC5	-2.02058	0.0037	down
MED19	-2.63324	0.002	down
KAT6B	-1.35939	0.00155	down
BAG4	-1.89949	0.00695	down
PHKG2	-1.62173	0.0149	down
SASS6	-2.20959	0.0352	down
MPV17L	-2.45777	0.02	down
EXOG	-1.48075	0.02165	down
ZFYVE9	-2.04251	0.01395	down
NECAP2	-1.5431	0.00795	down
DDX19B	-2.12634	0.00375	down
ST3GAL2	-1.40875	0.0255	down
CACNA2D3	-2.11435	0.00365	down
KCNJ15	-1.56083	0.0123	down
C2CD2	-2.24194	0.0161	down
TAB3	-1.74227	0.007	down
SLC38A10	-1.38098	0.0303	down
SLC34A2	-1.47269	0.04915	down
FMNL2	-2.53173	0.00045	down
DPYSL5	-4.66939	0.00155	down
FAM213B	-1.97018	0.00435	down
C12orf43	-2.22051	0.0105	down
PEX10	-2.74228	0.00115	down
RER1	-2.12951	0.0032	down
SKI	-1.12884	0.03445	down
WIPI2	-1.45549	0.0308	down
PAFAH2	-3.99648	5e-05	down
MRPL17	-1.53665	0.0188	down
GRHL3	-2.09474	0.0077	down
PTPDC1	-2.42777	0.02035	down
NCK1	-2.01751	0.00155	down
ABHD3	-1.28584	0.0478	down
GPR153	-1.03449	0.0457	down
EIF5B	-1.41191	0.00065	down
B4GALT5	-2.1173	0.00075	down
PPP1R9A	-2.02076	0.02105	down
ZC3H18	-1.60272	0.0001	down
TMED4	-1.89666	0.0049	down
AGPAT6	-1.85728	0.0019	down
HTR6	-2.09148	0.035	down
EDA	-1.67583	0.01715	down
PINK1	-1.81061	0.04505	down
CACHD1	-1.85626	0.02245	down
MIS18A	-3.30103	0.00645	down
SON	-1.53501	0.01555	down
RCAN1	-1.46335	0.00275	down
CBR1	-1.89864	0.01125	down
C1R	-1.45736	0.04095	down
RSPRY1	-2.28259	0.00745	down
RGS12	-1.286	0.00565	down
CCDC117	-1.47399	0.0303	down
ARHGAP35	-1.31647	0.00065	down
DFFA	-1.46523	0.0221	down
ATAD3B	-1.66678	0.0139	down
PDE9A	-3.19541	0.00115	down
CSTB	-1.06184	0.0237	down
RRP1	-1.29636	0.0164	down
AGPAT3	-1.94571	0.0002	down
TRAPPC10	-1.96265	0.02075	down
RDH13	-1.84053	0.00465	down
SIK3	-1.93518	0.0025	down
FLAD1	-1.96358	0.0035	down
NLRX1	-1.88218	0.0036	down
ADAR	-1.17188	0.00685	down
RUSC1	-2.12733	0.03865	down
LRRC14	-2.15248	0.0017	down
MAML1	-2.29615	5e-05	down
BDH1	-1.1031	0.04805	down
DUSP14	-2.41261	0.0318	down
PRPSAP1	-1.40081	0.03645	down
DBF4B	-1.32128	0.03535	down
SPC24	-1.57062	0.0372	down
ALOX15	-4.00655	0.0025	down
MED11	-2.18797	0.01835	down
C16orf59	-1.45287	0.0383	down
CCNF	-1.79577	0.0008	down
TBC1D24	-2.30454	0.0174	down
FLYWCH2	-2.42743	0.0097	down
ZNF75A	-1.33779	0.0445	down
ADCY9	-1.27836	0.0141	down
NEU3	-1.68231	0.005	down
DCP1A	-1.4466	0.0441	down
TPCN2	-2.28369	0.0163	down
ZYG11B	-1.5846	0.01585	down
NOL9	-2.04598	0.00465	down
SLC45A1	-1.6309	0.0373	down
AK4	-3.12057	0.00095	down
FBLIM1	-1.56312	0.02105	down
PDPN	-1.48164	0.0486	down
PEF1	-1.88186	0.0114	down
KIAA1522	-3.03905	0.00095	down
MYSM1	-2.51707	0.00185	down
USP1	-1.28129	0.00225	down
SNX7	-2.59995	0.0036	down
HENMT1	-2.12547	0.02015	down
EXTL2	-3.22656	0.001	down
ZNF281	-1.91866	0.00155	down
ZNF496	-2.81601	5e-05	down
FCRLB	-2.5398	0.00675	down
RBM15	-1.16789	0.0071	down
WDR26	-1.06852	0.0165	down
PEX13	-1.56598	0.02395	down
FAM84A	-2.0236	0.00325	down
C2orf44	-3.61834	0.0029	down
SPATA18	-2.28863	0.02155	down
NOSTRIN	-2.13039	0.0109	down
XIRP2	-1.38101	0.042	down
OTUD7B	-1.11051	0.0101	down
IWS1	-1.68285	5e-05	down
CDC42EP3	-2.09311	0.0024	down
DHX57	-1.417	0.0229	down
SPRR2D	-inf	0.001	down
ANTXR2	-1.21685	0.0269	down
HELQ	-3.04207	0.0028	down
PBXIP1	-1.52864	0.0158	down
EOGT	-2.09271	0.0245	down
ELF3	-1.56247	0.0281	down
TMEM79	-2.19496	0.0074	down
SRGAP2	-1.53821	0.01055	down
KIAA1524	-3.01442	0.00075	down
CWC22	-1.00543	0.02655	down
TGFBR2	-1.02624	0.01855	down
SGOL2	-2.01268	5e-05	down
TIPARP	-1.86426	0.0007	down
CCNL1	-1.09985	0.0419	down
APBB2	-1.57374	0.00475	down
U2SURP	-1.14563	0.0091	down
TM4SF18	-2.49045	0.0005	down
TOPBP1	-1.13863	0.0393	down
CDCP1	-1.57784	0.005	down
FYCO1	-1.39209	0.0065	down
MEAF6	-1.70183	0.02265	down
SNIP1	-1.5701	0.03255	down
SFMBT1	-1.87027	0.0191	down
FAM208A	-1.52722	0.0143	down
PGRMC2	-1.66589	0.02655	down
SHISA5	-1.10125	0.04855	down
SPRY1	-1.86936	0.0005	down
HSPA4L	-3.07568	0.0016	down
NDST3	-3.12805	0.0004	down
HMGB2	-1.23071	0.0011	down
KIAA0947	-1.01771	0.02375	down
LMBRD2	-2.79796	0.01055	down
NIPBL	-1.19594	0.00255	down
F2RL2	-2.0282	0.01175	down
F2RL1	-1.7776	5e-05	down
EGFLAM	-2.62315	0.0003	down
KIAA1430	-1.7179	0.00375	down
UTP15	-1.54306	0.0226	down
SLC35A1	-2.84226	0.002	down
CITED2	-1.29876	0.0197	down
STK17A	-1.36843	0.00295	down
SLU7	-1.29941	0.03545	down
CDCA7L	-1.70001	0.0166	down
COL1A2	-2.33286	5e-05	down
LMTK2	-1.96839	5e-05	down
ORC5	-2.05705	0.01485	down
OSGIN2	-1.8191	0.0027	down
SUN1	-1.8707	0.03185	down
PHAX	-1.89451	0.0028	down
ALDH7A1	-1.32041	0.0378	down
FOXK1	-1.15591	0.00525	down
PDP1	-1.84144	0.0044	down
PSIP1	-1.25561	0.00555	down
[truncated: 639 more rows]
